# Supplementary material for: A young child formula supplemented with a synbiotic mixture of scGOS/lcFOS and Bifidobacterium breve M-16V improves the gut microbiota and iron status in healthy toddlers
Source: Front Pediatr. 2024 Oct 14;12:1193027. doi: 10.3389/fped.2024.1193027 (PMC11513326; doi:10.3389/fped.2024.1193027)
Supplement: Supplementary Table 3 — Comparisons generated within groups/timepoints using the PICRUSt generated functionalities with FDR corrections. [file Table3.xlsx]

## Sheet: Time0_Control_vs_Active
	Pathway	z-stat	pval	reject	p_corr	reject_corr
155	PWY-5659	-2.032	0.0421535	TRUE	0.657129	FALSE	GDP-mannose biosynthesis
163	PWY-5837	-2.07434	0.0380482	TRUE	0.657129	FALSE	1,4-dihydroxy-2-naphthoate biosynthesis I
164	PWY-5838	-2.032	0.0421535	TRUE	0.657129	FALSE	superpathway of menaquinol-8 biosynthesis I
165	PWY-5840	-2.032	0.0421535	TRUE	0.657129	FALSE	superpathway of menaquinol-7 biosynthesis
172	PWY-5861	-1.98967	0.0466274	TRUE	0.657129	FALSE	superpathway of demethylmenaquinol-8 biosynthesis
174	PWY-5863	-2.032	0.0421535	TRUE	0.657129	FALSE	superpathway of phylloquinol biosynthesis
323	SO4ASSIM-PWY	-2.413	0.0158217	TRUE	0.657129	FALSE	sulfate reduction I (assimilatory)
324	SULFATE-CYS-PWY	-2.37067	0.0177559	TRUE	0.657129	FALSE	superpathway of sulfate assimilation and cysteine biosynthesis
332	TRPSYN-PWY	-1.98967	0.0466274	TRUE	0.657129	FALSE	L-tryptophan biosynthesis
0	1CMET2-PWY	-1.43933	0.150056	FALSE	0.657129	FALSE
1	3-HYDROXYPHENYLACETATE-DEGRADATION-PWY	0.889001	0.374003	FALSE	0.711967	FALSE
2	AEROBACTINSYN-PWY	-0.254	0.799495	FALSE	0.907172	FALSE
3	ALL-CHORISMATE-PWY	0.508001	0.611453	FALSE	0.814465	FALSE
4	ANAEROFRUCAT-PWY	-1.35467	0.175523	FALSE	0.657129	FALSE
5	ANAGLYCOLYSIS-PWY	-1.31233	0.189407	FALSE	0.657129	FALSE
6	ARG+POLYAMINE-SYN	-1.22767	0.219572	FALSE	0.657129	FALSE
7	ARGDEG-PWY	0.846668	0.39718	FALSE	0.711967	FALSE
8	ARGORNPROST-PWY	-1.016	0.309629	FALSE	0.68648	FALSE
9	ARGSYN-PWY	-0.719667	0.47173	FALSE	0.742864	FALSE
10	ARGSYNBSUB-PWY	-0.423334	0.672052	FALSE	0.848245	FALSE
11	ARO-PWY	-1.397	0.162413	FALSE	0.657129	FALSE
12	ASPASN-PWY	-1.397	0.162413	FALSE	0.657129	FALSE
13	AST-PWY	0.889001	0.374003	FALSE	0.711967	FALSE
14	BIOTIN-BIOSYNTHESIS-PWY	-1.27	0.204084	FALSE	0.657129	FALSE
15	BRANCHED-CHAIN-AA-SYN-PWY	-1.31233	0.189407	FALSE	0.657129	FALSE
16	CALVIN-PWY	-1.524	0.127508	FALSE	0.657129	FALSE
17	CATECHOL-ORTHO-CLEAVAGE-PWY	1.12183	0.261933	FALSE	0.657129	FALSE
18	CENTFERM-PWY	0.804334	0.421204	FALSE	0.724213	FALSE
19	CHLOROPHYLL-SYN	0.381	0.703203	FALSE	0.858621	FALSE
20	COA-PWY	-1.48167	0.138429	FALSE	0.657129	FALSE
21	COBALSYN-PWY	-1.60867	0.107689	FALSE	0.657129	FALSE
22	CODH-PWY	0.211667	0.832367	FALSE	0.913706	FALSE
23	COLANSYN-PWY	-1.94734	0.0514946	FALSE	0.657129	FALSE
24	COMPLETE-ARO-PWY	-1.397	0.162413	FALSE	0.657129	FALSE
25	DAPLYSINESYN-PWY	-0.508001	0.611453	FALSE	0.814465	FALSE
26	DENITRIFICATION-PWY	0.867834	0.385485	FALSE	0.711967	FALSE
27	DENOVOPURINE2-PWY	-0.719667	0.47173	FALSE	0.742864	FALSE
28	DTDPRHAMSYN-PWY	-0.762001	0.44606	FALSE	0.742864	FALSE
29	ECASYN-PWY	0.846668	0.39718	FALSE	0.711967	FALSE
30	ENTBACSYN-PWY	0.846668	0.39718	FALSE	0.711967	FALSE
31	FAO-PWY	0.719667	0.47173	FALSE	0.742864	FALSE
32	FASYN-ELONG-PWY	-1.18533	0.235885	FALSE	0.657129	FALSE
33	FASYN-INITIAL-PWY	-1.143	0.253038	FALSE	0.657129	FALSE
34	FERMENTATION-PWY	-0.973668	0.330222	FALSE	0.711967	FALSE
35	FOLSYN-PWY	-0.635001	0.525428	FALSE	0.776619	FALSE
36	FUC-RHAMCAT-PWY	-1.397	0.162413	FALSE	0.657129	FALSE
37	FUCCAT-PWY	-0.931334	0.351681	FALSE	0.711967	FALSE
38	GALACT-GLUCUROCAT-PWY	-1.05833	0.289903	FALSE	0.673775	FALSE
39	GALACTARDEG-PWY	0	1	FALSE	1	FALSE
40	GALACTUROCAT-PWY	-0.889001	0.374003	FALSE	0.711967	FALSE
41	GALLATE-DEGRADATION-I-PWY	1.16417	0.244356	FALSE	0.657129	FALSE
42	GALLATE-DEGRADATION-II-PWY	0.0423334	0.966233	FALSE	0.980785	FALSE
43	GLCMANNANAUT-PWY	-0.423334	0.672052	FALSE	0.848245	FALSE
44	GLUCARDEG-PWY	0.127	0.89894	FALSE	0.935009	FALSE
45	GLUCARGALACTSUPER-PWY	0	1	FALSE	1	FALSE
46	GLUCONEO-PWY	-1.35467	0.175523	FALSE	0.657129	FALSE
47	GLUCOSE1PMETAB-PWY	-0.127	0.89894	FALSE	0.935009	FALSE
48	GLUCUROCAT-PWY	-0.465667	0.641454	FALSE	0.825076	FALSE
49	GLUTORN-PWY	-0.508001	0.611453	FALSE	0.814465	FALSE
50	GLYCOCAT-PWY	-1.22767	0.219572	FALSE	0.657129	FALSE
51	GLYCOGENSYNTH-PWY	-0.592667	0.553404	FALSE	0.796996	FALSE
52	GLYCOL-GLYOXDEG-PWY	0.169334	0.865534	FALSE	0.925984	FALSE
53	GLYCOLYSIS	-1.69334	0.0903917	FALSE	0.657129	FALSE
54	GLYCOLYSIS-E-D	-0.550334	0.58209	FALSE	0.814465	FALSE
55	GLYCOLYSIS-TCA-GLYOX-BYPASS	0.931334	0.351681	FALSE	0.711967	FALSE
56	GLYOXYLATE-BYPASS	0.846668	0.39718	FALSE	0.711967	FALSE
57	GOLPDLCAT-PWY	1.31233	0.189407	FALSE	0.657129	FALSE
58	HCAMHPDEG-PWY	0.719667	0.47173	FALSE	0.742864	FALSE
59	HEME-BIOSYNTHESIS-II	-0.889001	0.374003	FALSE	0.711967	FALSE
60	HEMESYN2-PWY	-1.35467	0.175523	FALSE	0.657129	FALSE
61	HEXITOLDEGSUPER-PWY	-0.381	0.703203	FALSE	0.858621	FALSE
62	HISDEG-PWY	-1.016	0.309629	FALSE	0.68648	FALSE
63	HISTSYN-PWY	-1.69334	0.0903917	FALSE	0.657129	FALSE
64	HOMOSER-METSYN-PWY	-1.10067	0.271041	FALSE	0.657129	FALSE
65	HSERMETANA-PWY	-1.143	0.253038	FALSE	0.657129	FALSE
66	ILEUSYN-PWY	-1.31233	0.189407	FALSE	0.657129	FALSE
67	KDO-NAGLIPASYN-PWY	0.635001	0.525428	FALSE	0.776619	FALSE
68	KETOGLUCONMET-PWY	0.719667	0.47173	FALSE	0.742864	FALSE
69	LACTOSECAT-PWY	0.296334	0.766975	FALSE	0.897468	FALSE
70	LEU-DEG2-PWY	0.867834	0.385485	FALSE	0.711967	FALSE
71	LPSSYN-PWY	0.148167	0.882211	FALSE	0.935009	FALSE
72	MET-SAM-PWY	-0.846668	0.39718	FALSE	0.711967	FALSE
73	METH-ACETATE-PWY	-0.211667	0.832367	FALSE	0.913706	FALSE
74	METHGLYUT-PWY	0.592667	0.553404	FALSE	0.796996	FALSE
75	METHYLGALLATE-DEGRADATION-PWY	1.16417	0.244356	FALSE	0.657129	FALSE
76	NAD-BIOSYNTHESIS-II	-0.296334	0.766975	FALSE	0.897468	FALSE
77	NADSYN-PWY	0.381	0.703203	FALSE	0.858621	FALSE
78	NAGLIPASYN-PWY	-1.10067	0.271041	FALSE	0.657129	FALSE
79	NONMEVIPP-PWY	-1.778	0.0754036	FALSE	0.657129	FALSE
80	NONOXIPENT-PWY	-1.22767	0.219572	FALSE	0.657129	FALSE
81	OANTIGEN-PWY	-0.296334	0.766975	FALSE	0.897468	FALSE
82	ORNARGDEG-PWY	0.846668	0.39718	FALSE	0.711967	FALSE
83	ORNDEG-PWY	0.846668	0.39718	FALSE	0.711967	FALSE
84	P105-PWY	0.804334	0.421204	FALSE	0.724213	FALSE
85	P108-PWY	-1.22767	0.219572	FALSE	0.657129	FALSE
86	P122-PWY	1.10067	0.271041	FALSE	0.657129	FALSE
87	P124-PWY	1.43933	0.150056	FALSE	0.657129	FALSE
88	P125-PWY	-0.0846668	0.932526	FALSE	0.961044	FALSE
89	P161-PWY	0.804334	0.421204	FALSE	0.724213	FALSE
90	P162-PWY	-0.338667	0.734861	FALSE	0.884457	FALSE
91	P163-PWY	0.465667	0.641454	FALSE	0.825076	FALSE
92	P164-PWY	-1.27	0.204084	FALSE	0.657129	FALSE
93	P184-PWY	0.867834	0.385485	FALSE	0.711967	FALSE
94	P221-PWY	0.0423334	0.966233	FALSE	0.980785	FALSE
95	P23-PWY	-0.296334	0.766975	FALSE	0.897468	FALSE
96	P281-PWY	0.867834	0.385485	FALSE	0.711967	FALSE
97	P341-PWY	1.43933	0.150056	FALSE	0.657129	FALSE
98	P4-PWY	-0.719667	0.47173	FALSE	0.742864	FALSE
99	P42-PWY	-1.43933	0.150056	FALSE	0.657129	FALSE
100	P441-PWY	-0.592667	0.553404	FALSE	0.796996	FALSE
101	P461-PWY	-0.508001	0.611453	FALSE	0.814465	FALSE
102	P562-PWY	-0.127	0.89894	FALSE	0.935009	FALSE
103	PANTO-PWY	-1.86267	0.0625089	FALSE	0.657129	FALSE
104	PANTOSYN-PWY	-1.905	0.0567798	FALSE	0.657129	FALSE
105	PENTOSE-P-PWY	0.0846668	0.932526	FALSE	0.961044	FALSE
106	PEPTIDOGLYCANSYN-PWY	-1.397	0.162413	FALSE	0.657129	FALSE
107	PHOSLIPSYN-PWY	-1.35467	0.175523	FALSE	0.657129	FALSE
108	POLYAMINSYN3-PWY	-0.973668	0.330222	FALSE	0.711967	FALSE
109	POLYAMSYN-PWY	-0.931334	0.351681	FALSE	0.711967	FALSE
110	POLYISOPRENSYN-PWY	-1.27	0.204084	FALSE	0.657129	FALSE
111	PPGPPMET-PWY	0.804334	0.421204	FALSE	0.724213	FALSE
112	PROTOCATECHUATE-ORTHO-CLEAVAGE-PWY	0.931334	0.351681	FALSE	0.711967	FALSE
113	PRPP-PWY	-1.05833	0.289903	FALSE	0.673775	FALSE
114	PWY-1269	-1.35467	0.175523	FALSE	0.657129	FALSE
115	PWY-1861	-0.465667	0.641454	FALSE	0.825076	FALSE
116	PWY-2941	1.82034	0.068708	FALSE	0.657129	FALSE
117	PWY-2942	-1.651	0.0987382	FALSE	0.657129	FALSE
118	PWY-3001	-1.397	0.162413	FALSE	0.657129	FALSE
119	PWY-3781	0.0211667	0.983113	FALSE	0.994922	FALSE
120	PWY-4984	-1.10067	0.271041	FALSE	0.657129	FALSE
121	PWY-5005	-1.524	0.127508	FALSE	0.657129	FALSE
122	PWY-5022	-0.846668	0.39718	FALSE	0.711967	FALSE
123	PWY-5028	0.338667	0.734861	FALSE	0.884457	FALSE
124	PWY-5088	0.148167	0.882211	FALSE	0.935009	FALSE
125	PWY-5097	-1.56633	0.11727	FALSE	0.657129	FALSE
126	PWY-5100	-0.677334	0.498194	FALSE	0.75969	FALSE
127	PWY-5101	-1.31233	0.189407	FALSE	0.657129	FALSE
128	PWY-5103	-1.22767	0.219572	FALSE	0.657129	FALSE
129	PWY-5104	-1.43933	0.150056	FALSE	0.657129	FALSE
130	PWY-5121	-1.69334	0.0903917	FALSE	0.657129	FALSE
131	PWY-5154	-1.69334	0.0903917	FALSE	0.657129	FALSE
132	PWY-5177	0.719667	0.47173	FALSE	0.742864	FALSE
133	PWY-5178	-0.254	0.799495	FALSE	0.907172	FALSE
134	PWY-5180	1.22767	0.219572	FALSE	0.657129	FALSE
135	PWY-5181	0.0423334	0.966233	FALSE	0.980785	FALSE
136	PWY-5182	1.22767	0.219572	FALSE	0.657129	FALSE
137	PWY-5188	-1.397	0.162413	FALSE	0.657129	FALSE
138	PWY-5189	-1.18533	0.235885	FALSE	0.657129	FALSE
139	PWY-5265	0.169334	0.865534	FALSE	0.925984	FALSE
140	PWY-5304	0.381	0.703203	FALSE	0.858621	FALSE
141	PWY-5345	-1.94734	0.0514946	FALSE	0.657129	FALSE
142	PWY-5347	-1.18533	0.235885	FALSE	0.657129	FALSE
143	PWY-5384	1.016	0.309629	FALSE	0.68648	FALSE
144	PWY-5415	0.465667	0.641454	FALSE	0.825076	FALSE
145	PWY-5417	1.12183	0.261933	FALSE	0.657129	FALSE
146	PWY-5431	1.12183	0.261933	FALSE	0.657129	FALSE
147	PWY-5484	-1.016	0.309629	FALSE	0.68648	FALSE
148	PWY-5505	-1.43933	0.150056	FALSE	0.657129	FALSE
149	PWY-5507	0.867834	0.385485	FALSE	0.711967	FALSE
150	PWY-5509	-1.82034	0.068708	FALSE	0.657129	FALSE
151	PWY-5529	0.381	0.703203	FALSE	0.858621	FALSE
152	PWY-5531	0.381	0.703203	FALSE	0.858621	FALSE
153	PWY-5532	0.465667	0.641454	FALSE	0.825076	FALSE
154	PWY-5651	0.381	0.703203	FALSE	0.858621	FALSE
156	PWY-5667	-1.35467	0.175523	FALSE	0.657129	FALSE
157	PWY-5676	0	1	FALSE	1	FALSE
158	PWY-5677	-0.592667	0.553404	FALSE	0.796996	FALSE
159	PWY-5686	-1.524	0.127508	FALSE	0.657129	FALSE
160	PWY-5695	-0.804334	0.421204	FALSE	0.724213	FALSE
161	PWY-5705	-1.18533	0.235885	FALSE	0.657129	FALSE
162	PWY-5747	0.550334	0.58209	FALSE	0.814465	FALSE
166	PWY-5845	0.211667	0.832367	FALSE	0.913706	FALSE
167	PWY-5850	0.211667	0.832367	FALSE	0.913706	FALSE
168	PWY-5855	0.508001	0.611453	FALSE	0.814465	FALSE
169	PWY-5856	0.508001	0.611453	FALSE	0.814465	FALSE
170	PWY-5857	0.508001	0.611453	FALSE	0.814465	FALSE
171	PWY-5860	0.169334	0.865534	FALSE	0.925984	FALSE
173	PWY-5862	0.169334	0.865534	FALSE	0.925984	FALSE
175	PWY-5896	0.211667	0.832367	FALSE	0.913706	FALSE
176	PWY-5897	-1.94734	0.0514946	FALSE	0.657129	FALSE
177	PWY-5898	-1.94734	0.0514946	FALSE	0.657129	FALSE
178	PWY-5899	-1.94734	0.0514946	FALSE	0.657129	FALSE
179	PWY-5910	1.73567	0.0826225	FALSE	0.657129	FALSE
180	PWY-5913	-1.05833	0.289903	FALSE	0.673775	FALSE
181	PWY-5918	-0.931334	0.351681	FALSE	0.711967	FALSE
182	PWY-5920	-0.0846668	0.932526	FALSE	0.961044	FALSE
183	PWY-5971	-0.804334	0.421204	FALSE	0.724213	FALSE
184	PWY-5973	-1.905	0.0567798	FALSE	0.657129	FALSE
185	PWY-5989	-1.143	0.253038	FALSE	0.657129	FALSE
186	PWY-6071	0.635001	0.525428	FALSE	0.776619	FALSE
187	PWY-6121	-1.56633	0.11727	FALSE	0.657129	FALSE
188	PWY-6122	-1.524	0.127508	FALSE	0.657129	FALSE
189	PWY-6123	-1.27	0.204084	FALSE	0.657129	FALSE
190	PWY-6125	-0.550334	0.58209	FALSE	0.814465	FALSE
191	PWY-6126	-1.10067	0.271041	FALSE	0.657129	FALSE
192	PWY-6147	-0.423334	0.672052	FALSE	0.848245	FALSE
193	PWY-6151	0	1	FALSE	1	FALSE
194	PWY-6163	-1.48167	0.138429	FALSE	0.657129	FALSE
195	PWY-6165	-1.10067	0.271041	FALSE	0.657129	FALSE
196	PWY-6182	1.12183	0.261933	FALSE	0.657129	FALSE
197	PWY-6185	0.783167	0.433529	FALSE	0.74162	FALSE
198	PWY-621	-0.211667	0.832367	FALSE	0.913706	FALSE
199	PWY-6263	-1.22767	0.219572	FALSE	0.657129	FALSE
200	PWY-6269	-1.82034	0.068708	FALSE	0.657129	FALSE
201	PWY-6277	-1.524	0.127508	FALSE	0.657129	FALSE
202	PWY-6282	-1.143	0.253038	FALSE	0.657129	FALSE
203	PWY-6317	-0.635001	0.525428	FALSE	0.776619	FALSE
204	PWY-6338	-0.254	0.799495	FALSE	0.907172	FALSE
205	PWY-6339	-0.254	0.799495	FALSE	0.907172	FALSE
206	PWY-6353	-0.338667	0.734861	FALSE	0.884457	FALSE
207	PWY-6385	-1.31233	0.189407	FALSE	0.657129	FALSE
208	PWY-6386	-1.22767	0.219572	FALSE	0.657129	FALSE
209	PWY-6387	-1.31233	0.189407	FALSE	0.657129	FALSE
210	PWY-6396	0.677334	0.498194	FALSE	0.75969	FALSE
211	PWY-6467	-1.22767	0.219572	FALSE	0.657129	FALSE
212	PWY-6470	1.524	0.127508	FALSE	0.657129	FALSE
213	PWY-6471	0.508001	0.611453	FALSE	0.814465	FALSE
214	PWY-6478	0.169334	0.865534	FALSE	0.925984	FALSE
215	PWY-6507	-1.524	0.127508	FALSE	0.657129	FALSE
216	PWY-6519	-1.35467	0.175523	FALSE	0.657129	FALSE
217	PWY-6545	-0.719667	0.47173	FALSE	0.742864	FALSE
218	PWY-6562	-0.127	0.89894	FALSE	0.935009	FALSE
219	PWY-6572	-0.931334	0.351681	FALSE	0.711967	FALSE
220	PWY-6588	-1.56633	0.11727	FALSE	0.657129	FALSE
221	PWY-6590	0.804334	0.421204	FALSE	0.724213	FALSE
222	PWY-6608	-0.762001	0.44606	FALSE	0.742864	FALSE
223	PWY-6609	-1.10067	0.271041	FALSE	0.657129	FALSE
224	PWY-6612	-0.465667	0.641454	FALSE	0.825076	FALSE
225	PWY-6628	-1.524	0.127508	FALSE	0.657129	FALSE
226	PWY-6629	0.677334	0.498194	FALSE	0.75969	FALSE
227	PWY-6630	-1.56633	0.11727	FALSE	0.657129	FALSE
228	PWY-6690	0.719667	0.47173	FALSE	0.742864	FALSE
229	PWY-6700	-1.778	0.0754036	FALSE	0.657129	FALSE
230	PWY-6703	-1.69334	0.0903917	FALSE	0.657129	FALSE
231	PWY-6708	0.508001	0.611453	FALSE	0.814465	FALSE
232	PWY-6737	-1.56633	0.11727	FALSE	0.657129	FALSE
233	PWY-6749	-0.931334	0.351681	FALSE	0.711967	FALSE
234	PWY-6876	-0.3175	0.750864	FALSE	0.897468	FALSE
235	PWY-6891	-0.465667	0.641454	FALSE	0.825076	FALSE
236	PWY-6892	-1.524	0.127508	FALSE	0.657129	FALSE
237	PWY-6895	-1.18533	0.235885	FALSE	0.657129	FALSE
238	PWY-6897	-0.635001	0.525428	FALSE	0.776619	FALSE
239	PWY-6901	-0.423334	0.672052	FALSE	0.848245	FALSE
240	PWY-6906	1.62983	0.103136	FALSE	0.657129	FALSE
241	PWY-6969	-1.27	0.204084	FALSE	0.657129	FALSE
242	PWY-7003	0.973668	0.330222	FALSE	0.711967	FALSE
243	PWY-7013	-0.973668	0.330222	FALSE	0.711967	FALSE
244	PWY-7090	0.381	0.703203	FALSE	0.858621	FALSE
245	PWY-7094	0.867834	0.385485	FALSE	0.711967	FALSE
246	PWY-7097	-0.254	0.799495	FALSE	0.907172	FALSE
247	PWY-7098	-0.254	0.799495	FALSE	0.907172	FALSE
248	PWY-7111	-0.804334	0.421204	FALSE	0.724213	FALSE
249	PWY-7159	0.381	0.703203	FALSE	0.858621	FALSE
250	PWY-7184	-0.719667	0.47173	FALSE	0.742864	FALSE
251	PWY-7187	-0.169334	0.865534	FALSE	0.925984	FALSE
252	PWY-7196	-0.635001	0.525428	FALSE	0.776619	FALSE
253	PWY-7197	-0.423334	0.672052	FALSE	0.848245	FALSE
254	PWY-7198	0.0423334	0.966233	FALSE	0.980785	FALSE
255	PWY-7199	-1.43933	0.150056	FALSE	0.657129	FALSE
256	PWY-7200	-0.762001	0.44606	FALSE	0.742864	FALSE
257	PWY-7208	-1.35467	0.175523	FALSE	0.657129	FALSE
258	PWY-7210	-0.0423334	0.966233	FALSE	0.980785	FALSE
259	PWY-7211	-0.846668	0.39718	FALSE	0.711967	FALSE
260	PWY-7219	-1.43933	0.150056	FALSE	0.657129	FALSE
261	PWY-7220	-0.169334	0.865534	FALSE	0.925984	FALSE
262	PWY-7221	-1.016	0.309629	FALSE	0.68648	FALSE
263	PWY-7222	-0.169334	0.865534	FALSE	0.925984	FALSE
264	PWY-7228	-0.465667	0.641454	FALSE	0.825076	FALSE
265	PWY-7229	-1.22767	0.219572	FALSE	0.657129	FALSE
266	PWY-7234	0.719667	0.47173	FALSE	0.742864	FALSE
267	PWY-7237	0.296334	0.766975	FALSE	0.897468	FALSE
268	PWY-7242	-1.10067	0.271041	FALSE	0.657129	FALSE
269	PWY-7254	-0.677334	0.498194	FALSE	0.75969	FALSE
270	PWY-7315	-0.127	0.89894	FALSE	0.935009	FALSE
271	PWY-7323	-1.016	0.309629	FALSE	0.68648	FALSE
272	PWY-7328	-0.296334	0.766975	FALSE	0.897468	FALSE
273	PWY-7332	-1.016	0.309629	FALSE	0.68648	FALSE
274	PWY-7371	-1.22767	0.219572	FALSE	0.657129	FALSE
275	PWY-7374	-1.27	0.204084	FALSE	0.657129	FALSE
276	PWY-7377	-0.931334	0.351681	FALSE	0.711967	FALSE
277	PWY-7392	0.550334	0.58209	FALSE	0.814465	FALSE
278	PWY-7400	-0.719667	0.47173	FALSE	0.742864	FALSE
279	PWY-7431	-0.359834	0.718972	FALSE	0.874705	FALSE
280	PWY-7446	0.465667	0.641454	FALSE	0.825076	FALSE
281	PWY-7456	-1.48167	0.138429	FALSE	0.657129	FALSE
282	PWY-7539	-1.05833	0.289903	FALSE	0.673775	FALSE
283	PWY-7560	-1.778	0.0754036	FALSE	0.657129	FALSE
284	PWY-7644	-0.254	0.799495	FALSE	0.907172	FALSE
285	PWY-7663	-1.73567	0.0826225	FALSE	0.657129	FALSE
286	PWY-7664	-1.143	0.253038	FALSE	0.657129	FALSE
287	PWY-841	-0.677334	0.498194	FALSE	0.75969	FALSE
288	PWY-922	1.73567	0.0826225	FALSE	0.657129	FALSE
289	PWY0-1061	-0.211667	0.832367	FALSE	0.913706	FALSE
290	PWY0-1241	-1.43933	0.150056	FALSE	0.657129	FALSE
291	PWY0-1261	-1.05833	0.289903	FALSE	0.673775	FALSE
292	PWY0-1277	0.762001	0.44606	FALSE	0.742864	FALSE
293	PWY0-1296	-0.889001	0.374003	FALSE	0.711967	FALSE
294	PWY0-1297	-0.889001	0.374003	FALSE	0.711967	FALSE
295	PWY0-1298	-1.10067	0.271041	FALSE	0.657129	FALSE
296	PWY0-1319	-1.35467	0.175523	FALSE	0.657129	FALSE
297	PWY0-1338	0.889001	0.374003	FALSE	0.711967	FALSE
298	PWY0-1415	-0.254	0.799495	FALSE	0.907172	FALSE
299	PWY0-1479	0.508001	0.611453	FALSE	0.814465	FALSE
300	PWY0-1533	0.127	0.89894	FALSE	0.935009	FALSE
301	PWY0-1586	0.592667	0.553404	FALSE	0.796996	FALSE
302	PWY0-162	-0.677334	0.498194	FALSE	0.75969	FALSE
303	PWY0-166	-0.592667	0.553404	FALSE	0.796996	FALSE
304	PWY0-321	0.677334	0.498194	FALSE	0.75969	FALSE
305	PWY0-41	-0.635001	0.525428	FALSE	0.776619	FALSE
306	PWY0-42	0.550334	0.58209	FALSE	0.814465	FALSE
307	PWY0-781	-0.508001	0.611453	FALSE	0.814465	FALSE
308	PWY0-845	-1.05833	0.289903	FALSE	0.673775	FALSE
309	PWY0-862	-0.719667	0.47173	FALSE	0.742864	FALSE
310	PWY490-3	-1.43933	0.150056	FALSE	0.657129	FALSE
311	PWY4FS-7	-0.508001	0.611453	FALSE	0.814465	FALSE
312	PWY4FS-8	-0.508001	0.611453	FALSE	0.814465	FALSE
313	PWYG-321	-1.18533	0.235885	FALSE	0.657129	FALSE
314	PYRIDNUCSAL-PWY	-1.143	0.253038	FALSE	0.657129	FALSE
315	PYRIDNUCSYN-PWY	-1.35467	0.175523	FALSE	0.657129	FALSE
316	PYRIDOXSYN-PWY	-1.10067	0.271041	FALSE	0.657129	FALSE
317	REDCITCYC	-0.254	0.799495	FALSE	0.907172	FALSE
318	RHAMCAT-PWY	-1.43933	0.150056	FALSE	0.657129	FALSE
319	RIBOSYN2-PWY	-1.69334	0.0903917	FALSE	0.657129	FALSE
320	RUMP-PWY	-0.211667	0.832367	FALSE	0.913706	FALSE
321	SALVADEHYPOX-PWY	-0.211667	0.832367	FALSE	0.913706	FALSE
322	SER-GLYSYN-PWY	-1.35467	0.175523	FALSE	0.657129	FALSE
325	TCA	-1.143	0.253038	FALSE	0.657129	FALSE
326	TCA-GLYOX-BYPASS	0.931334	0.351681	FALSE	0.711967	FALSE
327	TEICHOICACID-PWY	-0.127	0.89894	FALSE	0.935009	FALSE
328	THISYN-PWY	-1.35467	0.175523	FALSE	0.657129	FALSE
329	THREOCAT-PWY	-0.296334	0.766975	FALSE	0.897468	FALSE
330	THRESYN-PWY	-1.397	0.162413	FALSE	0.657129	FALSE
331	TRNA-CHARGING-PWY	-1.35467	0.175523	FALSE	0.657129	FALSE
333	TYRFUMCAT-PWY	0.867834	0.385485	FALSE	0.711967	FALSE
334	UBISYN-PWY	0.550334	0.58209	FALSE	0.814465	FALSE
335	UDPNAGSYN-PWY	-0.211667	0.832367	FALSE	0.913706	FALSE
336	VALSYN-PWY	-1.31233	0.189407	FALSE	0.657129	FALSE

## Sheet: Time12_Control_vs_Active
	Pathway	z-stat	pval	reject	p_corr	reject_corr
59	HEME-BIOSYNTHESIS-II	2.96334	0.00304324	TRUE	0.512786	FALSE	heme biosynthesis I (aerobic)
158	PWY-5677	2.20134	0.0277123	TRUE	0.847936	FALSE	succinate fermentation to butanoate
181	PWY-5918	3.00567	0.00264997	TRUE	0.512786	FALSE	superpathay of heme biosynthesis from glutamate
243	PWY-7013	2.45534	0.0140753	TRUE	0.847936	FALSE	L-1,2-propanediol degradation
329	THREOCAT-PWY	1.98967	0.0466274	TRUE	0.847936	FALSE	superpathway of L-threonine metabolism
0	1CMET2-PWY	0.635001	0.525428	FALSE	0.859434	FALSE
1	3-HYDROXYPHENYLACETATE-DEGRADATION-PWY	0.508001	0.611453	FALSE	0.888188	FALSE
2	AEROBACTINSYN-PWY	0.931334	0.351681	FALSE	0.847936	FALSE
3	ALL-CHORISMATE-PWY	1.397	0.162413	FALSE	0.847936	FALSE
4	ANAEROFRUCAT-PWY	0	1	FALSE	1	FALSE
5	ANAGLYCOLYSIS-PWY	0.846668	0.39718	FALSE	0.847936	FALSE
6	ARG+POLYAMINE-SYN	1.524	0.127508	FALSE	0.847936	FALSE
7	ARGDEG-PWY	1.27	0.204084	FALSE	0.847936	FALSE
8	ARGORNPROST-PWY	-0.381	0.703203	FALSE	0.940394	FALSE
9	ARGSYN-PWY	0.762001	0.44606	FALSE	0.847936	FALSE
10	ARGSYNBSUB-PWY	0.635001	0.525428	FALSE	0.859434	FALSE
11	ARO-PWY	0.889001	0.374003	FALSE	0.847936	FALSE
12	ASPASN-PWY	1.10067	0.271041	FALSE	0.847936	FALSE
13	AST-PWY	1.41817	0.156142	FALSE	0.847936	FALSE
14	BIOTIN-BIOSYNTHESIS-PWY	0.169334	0.865534	FALSE	0.995512	FALSE
15	BRANCHED-CHAIN-AA-SYN-PWY	0.804334	0.421204	FALSE	0.847936	FALSE
16	CALVIN-PWY	1.22767	0.219572	FALSE	0.847936	FALSE
17	CATECHOL-ORTHO-CLEAVAGE-PWY	0.613834	0.539325	FALSE	0.859434	FALSE
18	CENTFERM-PWY	-0.762001	0.44606	FALSE	0.847936	FALSE
19	CHLOROPHYLL-SYN	0	1	FALSE	1	FALSE
20	COA-PWY	0.973668	0.330222	FALSE	0.847936	FALSE
21	COBALSYN-PWY	1.35467	0.175523	FALSE	0.847936	FALSE
22	CODH-PWY	0.550334	0.58209	FALSE	0.875734	FALSE
23	COLANSYN-PWY	0.677334	0.498194	FALSE	0.847936	FALSE
24	COMPLETE-ARO-PWY	0.804334	0.421204	FALSE	0.847936	FALSE
25	DAPLYSINESYN-PWY	0.465667	0.641454	FALSE	0.896971	FALSE
26	DENITRIFICATION-PWY	0	1	FALSE	1	FALSE
27	DENOVOPURINE2-PWY	0.804334	0.421204	FALSE	0.847936	FALSE
28	DTDPRHAMSYN-PWY	0.846668	0.39718	FALSE	0.847936	FALSE
29	ECASYN-PWY	1.397	0.162413	FALSE	0.847936	FALSE
30	ENTBACSYN-PWY	1.43933	0.150056	FALSE	0.847936	FALSE
31	FAO-PWY	0.677334	0.498194	FALSE	0.847936	FALSE
32	FASYN-ELONG-PWY	0.677334	0.498194	FALSE	0.847936	FALSE
33	FASYN-INITIAL-PWY	1.143	0.253038	FALSE	0.847936	FALSE
34	FERMENTATION-PWY	-0.127	0.89894	FALSE	0.996523	FALSE
35	FOLSYN-PWY	0.254	0.799495	FALSE	0.983321	FALSE
36	FUC-RHAMCAT-PWY	-1.016	0.309629	FALSE	0.847936	FALSE
37	FUCCAT-PWY	-0.889001	0.374003	FALSE	0.847936	FALSE
38	GALACT-GLUCUROCAT-PWY	0.423334	0.672052	FALSE	0.924414	FALSE
39	GALACTARDEG-PWY	1.56633	0.11727	FALSE	0.847936	FALSE
40	GALACTUROCAT-PWY	0.804334	0.421204	FALSE	0.847936	FALSE
41	GALLATE-DEGRADATION-I-PWY	0.613834	0.539325	FALSE	0.859434	FALSE
42	GALLATE-DEGRADATION-II-PWY	0.613834	0.539325	FALSE	0.859434	FALSE
43	GLCMANNANAUT-PWY	0.719667	0.47173	FALSE	0.847936	FALSE
44	GLUCARDEG-PWY	0.550334	0.58209	FALSE	0.875734	FALSE
45	GLUCARGALACTSUPER-PWY	1.56633	0.11727	FALSE	0.847936	FALSE
46	GLUCONEO-PWY	0.592667	0.553404	FALSE	0.859434	FALSE
47	GLUCOSE1PMETAB-PWY	-1.56633	0.11727	FALSE	0.847936	FALSE
48	GLUCUROCAT-PWY	0.169334	0.865534	FALSE	0.995512	FALSE
49	GLUTORN-PWY	0.296334	0.766975	FALSE	0.979056	FALSE
50	GLYCOCAT-PWY	0.719667	0.47173	FALSE	0.847936	FALSE
51	GLYCOGENSYNTH-PWY	0.635001	0.525428	FALSE	0.859434	FALSE
52	GLYCOL-GLYOXDEG-PWY	1.35467	0.175523	FALSE	0.847936	FALSE
53	GLYCOLYSIS	0.127	0.89894	FALSE	0.996523	FALSE
54	GLYCOLYSIS-E-D	1.016	0.309629	FALSE	0.847936	FALSE
55	GLYCOLYSIS-TCA-GLYOX-BYPASS	1.43933	0.150056	FALSE	0.847936	FALSE
56	GLYOXYLATE-BYPASS	1.31233	0.189407	FALSE	0.847936	FALSE
57	GOLPDLCAT-PWY	1.143	0.253038	FALSE	0.847936	FALSE
58	HCAMHPDEG-PWY	0.465667	0.641454	FALSE	0.896971	FALSE
60	HEMESYN2-PWY	1.22767	0.219572	FALSE	0.847936	FALSE
61	HEXITOLDEGSUPER-PWY	0.211667	0.832367	FALSE	0.994708	FALSE
62	HISDEG-PWY	0.338667	0.734861	FALSE	0.978846	FALSE
63	HISTSYN-PWY	0.846668	0.39718	FALSE	0.847936	FALSE
64	HOMOSER-METSYN-PWY	-0.804334	0.421204	FALSE	0.847936	FALSE
65	HSERMETANA-PWY	-0.889001	0.374003	FALSE	0.847936	FALSE
66	ILEUSYN-PWY	0.804334	0.421204	FALSE	0.847936	FALSE
67	KDO-NAGLIPASYN-PWY	1.143	0.253038	FALSE	0.847936	FALSE
68	KETOGLUCONMET-PWY	1.35467	0.175523	FALSE	0.847936	FALSE
69	LACTOSECAT-PWY	-1.22767	0.219572	FALSE	0.847936	FALSE
70	LEU-DEG2-PWY	0	1	FALSE	1	FALSE
71	LPSSYN-PWY	0.127	0.89894	FALSE	0.996523	FALSE
72	MET-SAM-PWY	-0.677334	0.498194	FALSE	0.847936	FALSE
73	METH-ACETATE-PWY	-0.719667	0.47173	FALSE	0.847936	FALSE
74	METHGLYUT-PWY	1.37583	0.168873	FALSE	0.847936	FALSE
75	METHYLGALLATE-DEGRADATION-PWY	0.592667	0.553404	FALSE	0.859434	FALSE
76	NAD-BIOSYNTHESIS-II	-0.211667	0.832367	FALSE	0.994708	FALSE
77	NADSYN-PWY	0	1	FALSE	1	FALSE
78	NAGLIPASYN-PWY	0.719667	0.47173	FALSE	0.847936	FALSE
79	NONMEVIPP-PWY	1.05833	0.289903	FALSE	0.847936	FALSE
80	NONOXIPENT-PWY	0.973668	0.330222	FALSE	0.847936	FALSE
81	OANTIGEN-PWY	1.05833	0.289903	FALSE	0.847936	FALSE
82	ORNARGDEG-PWY	1.27	0.204084	FALSE	0.847936	FALSE
83	ORNDEG-PWY	1.397	0.162413	FALSE	0.847936	FALSE
84	P105-PWY	1.18533	0.235885	FALSE	0.847936	FALSE
85	P108-PWY	0.423334	0.672052	FALSE	0.924414	FALSE
86	P122-PWY	-1.016	0.309629	FALSE	0.847936	FALSE
87	P124-PWY	-0.889001	0.374003	FALSE	0.847936	FALSE
88	P125-PWY	1.143	0.253038	FALSE	0.847936	FALSE
89	P161-PWY	-0.762001	0.44606	FALSE	0.847936	FALSE
90	P162-PWY	-0.0423334	0.966233	FALSE	1	FALSE
91	P163-PWY	1.05833	0.289903	FALSE	0.847936	FALSE
92	P164-PWY	-0.592667	0.553404	FALSE	0.859434	FALSE
93	P184-PWY	0	1	FALSE	1	FALSE
94	P221-PWY	-0.804334	0.421204	FALSE	0.847936	FALSE
95	P23-PWY	0.762001	0.44606	FALSE	0.847936	FALSE
96	P281-PWY	0	1	FALSE	1	FALSE
97	P341-PWY	0.592667	0.553404	FALSE	0.859434	FALSE
98	P4-PWY	0.127	0.89894	FALSE	0.996523	FALSE
99	P42-PWY	0.381	0.703203	FALSE	0.940394	FALSE
100	P441-PWY	0.931334	0.351681	FALSE	0.847936	FALSE
101	P461-PWY	-0.0846668	0.932526	FALSE	1	FALSE
102	P562-PWY	-0.381	0.703203	FALSE	0.940394	FALSE
103	PANTO-PWY	0.550334	0.58209	FALSE	0.875734	FALSE
104	PANTOSYN-PWY	0.719667	0.47173	FALSE	0.847936	FALSE
105	PENTOSE-P-PWY	-0.0846668	0.932526	FALSE	1	FALSE
106	PEPTIDOGLYCANSYN-PWY	0.973668	0.330222	FALSE	0.847936	FALSE
107	PHOSLIPSYN-PWY	0.889001	0.374003	FALSE	0.847936	FALSE
108	POLYAMINSYN3-PWY	0.931334	0.351681	FALSE	0.847936	FALSE
109	POLYAMSYN-PWY	1.43933	0.150056	FALSE	0.847936	FALSE
110	POLYISOPRENSYN-PWY	0.635001	0.525428	FALSE	0.859434	FALSE
111	PPGPPMET-PWY	1.143	0.253038	FALSE	0.847936	FALSE
112	PROTOCATECHUATE-ORTHO-CLEAVAGE-PWY	0.592667	0.553404	FALSE	0.859434	FALSE
113	PRPP-PWY	0.0846668	0.932526	FALSE	1	FALSE
114	PWY-1269	1.18533	0.235885	FALSE	0.847936	FALSE
115	PWY-1861	0	1	FALSE	1	FALSE
116	PWY-2941	0.381	0.703203	FALSE	0.940394	FALSE
117	PWY-2942	0.846668	0.39718	FALSE	0.847936	FALSE
118	PWY-3001	0.889001	0.374003	FALSE	0.847936	FALSE
119	PWY-3781	0	1	FALSE	1	FALSE
120	PWY-4984	0.719667	0.47173	FALSE	0.847936	FALSE
121	PWY-5005	1.43933	0.150056	FALSE	0.847936	FALSE
122	PWY-5022	0.719667	0.47173	FALSE	0.847936	FALSE
123	PWY-5028	0.148167	0.882211	FALSE	0.996523	FALSE
124	PWY-5088	-0.296334	0.766975	FALSE	0.979056	FALSE
125	PWY-5097	0.846668	0.39718	FALSE	0.847936	FALSE
126	PWY-5100	0.804334	0.421204	FALSE	0.847936	FALSE
127	PWY-5101	0.846668	0.39718	FALSE	0.847936	FALSE
128	PWY-5103	0.804334	0.421204	FALSE	0.847936	FALSE
129	PWY-5104	0.889001	0.374003	FALSE	0.847936	FALSE
130	PWY-5121	1.10067	0.271041	FALSE	0.847936	FALSE
131	PWY-5154	0.719667	0.47173	FALSE	0.847936	FALSE
132	PWY-5177	-0.508001	0.611453	FALSE	0.888188	FALSE
133	PWY-5178	0	1	FALSE	1	FALSE
134	PWY-5180	-0.465667	0.641454	FALSE	0.896971	FALSE
135	PWY-5181	0.677334	0.498194	FALSE	0.847936	FALSE
136	PWY-5182	-0.465667	0.641454	FALSE	0.896971	FALSE
137	PWY-5188	1.05833	0.289903	FALSE	0.847936	FALSE
138	PWY-5189	0.762001	0.44606	FALSE	0.847936	FALSE
139	PWY-5265	0.0846668	0.932526	FALSE	1	FALSE
140	PWY-5304	-0.550334	0.58209	FALSE	0.875734	FALSE
141	PWY-5345	-1.05833	0.289903	FALSE	0.847936	FALSE
142	PWY-5347	-0.508001	0.611453	FALSE	0.888188	FALSE
143	PWY-5384	0.254	0.799495	FALSE	0.983321	FALSE
144	PWY-5415	-0.677334	0.498194	FALSE	0.847936	FALSE
145	PWY-5417	0.677334	0.498194	FALSE	0.847936	FALSE
146	PWY-5431	0.677334	0.498194	FALSE	0.847936	FALSE
147	PWY-5484	-0.381	0.703203	FALSE	0.940394	FALSE
148	PWY-5505	0.889001	0.374003	FALSE	0.847936	FALSE
149	PWY-5507	0	1	FALSE	1	FALSE
150	PWY-5509	1.43933	0.150056	FALSE	0.847936	FALSE
151	PWY-5529	0	1	FALSE	1	FALSE
152	PWY-5531	0	1	FALSE	1	FALSE
153	PWY-5532	1.143	0.253038	FALSE	0.847936	FALSE
154	PWY-5651	0	1	FALSE	1	FALSE
155	PWY-5659	0.508001	0.611453	FALSE	0.888188	FALSE
156	PWY-5667	1.143	0.253038	FALSE	0.847936	FALSE
157	PWY-5676	1.10067	0.271041	FALSE	0.847936	FALSE
159	PWY-5686	0.931334	0.351681	FALSE	0.847936	FALSE
160	PWY-5695	0.931334	0.351681	FALSE	0.847936	FALSE
161	PWY-5705	-0.719667	0.47173	FALSE	0.847936	FALSE
162	PWY-5747	1.10067	0.271041	FALSE	0.847936	FALSE
163	PWY-5837	0.211667	0.832367	FALSE	0.994708	FALSE
164	PWY-5838	0.254	0.799495	FALSE	0.983321	FALSE
165	PWY-5840	0.254	0.799495	FALSE	0.983321	FALSE
166	PWY-5845	1.05833	0.289903	FALSE	0.847936	FALSE
167	PWY-5850	1.05833	0.289903	FALSE	0.847936	FALSE
168	PWY-5855	1.397	0.162413	FALSE	0.847936	FALSE
169	PWY-5856	1.397	0.162413	FALSE	0.847936	FALSE
170	PWY-5857	1.397	0.162413	FALSE	0.847936	FALSE
171	PWY-5860	1.10067	0.271041	FALSE	0.847936	FALSE
172	PWY-5861	0.169334	0.865534	FALSE	0.995512	FALSE
173	PWY-5862	1.10067	0.271041	FALSE	0.847936	FALSE
174	PWY-5863	0.211667	0.832367	FALSE	0.994708	FALSE
175	PWY-5896	1.05833	0.289903	FALSE	0.847936	FALSE
176	PWY-5897	0.169334	0.865534	FALSE	0.995512	FALSE
177	PWY-5898	0.169334	0.865534	FALSE	0.995512	FALSE
178	PWY-5899	0.169334	0.865534	FALSE	0.995512	FALSE
179	PWY-5910	-0.169334	0.865534	FALSE	0.995512	FALSE
180	PWY-5913	-1.05833	0.289903	FALSE	0.847936	FALSE
182	PWY-5920	1.651	0.0987382	FALSE	0.847936	FALSE
183	PWY-5971	0.592667	0.553404	FALSE	0.859434	FALSE
184	PWY-5973	1.016	0.309629	FALSE	0.847936	FALSE
185	PWY-5989	1.016	0.309629	FALSE	0.847936	FALSE
186	PWY-6071	0.508001	0.611453	FALSE	0.888188	FALSE
187	PWY-6121	0.931334	0.351681	FALSE	0.847936	FALSE
188	PWY-6122	0.973668	0.330222	FALSE	0.847936	FALSE
189	PWY-6123	1.10067	0.271041	FALSE	0.847936	FALSE
190	PWY-6125	0.804334	0.421204	FALSE	0.847936	FALSE
191	PWY-6126	0.762001	0.44606	FALSE	0.847936	FALSE
192	PWY-6147	0	1	FALSE	1	FALSE
193	PWY-6151	0.508001	0.611453	FALSE	0.888188	FALSE
194	PWY-6163	0.804334	0.421204	FALSE	0.847936	FALSE
195	PWY-6165	0.423334	0.672052	FALSE	0.924414	FALSE
196	PWY-6182	0.677334	0.498194	FALSE	0.847936	FALSE
197	PWY-6185	0.677334	0.498194	FALSE	0.847936	FALSE
198	PWY-621	-0.592667	0.553404	FALSE	0.859434	FALSE
199	PWY-6263	0.275167	0.783188	FALSE	0.983321	FALSE
200	PWY-6269	1.43933	0.150056	FALSE	0.847936	FALSE
201	PWY-6277	0.973668	0.330222	FALSE	0.847936	FALSE
202	PWY-6282	1.10067	0.271041	FALSE	0.847936	FALSE
203	PWY-6317	0.465667	0.641454	FALSE	0.896971	FALSE
204	PWY-6338	0	1	FALSE	1	FALSE
205	PWY-6339	0	1	FALSE	1	FALSE
206	PWY-6353	-0.169334	0.865534	FALSE	0.995512	FALSE
207	PWY-6385	0.973668	0.330222	FALSE	0.847936	FALSE
208	PWY-6386	1.05833	0.289903	FALSE	0.847936	FALSE
209	PWY-6387	0.973668	0.330222	FALSE	0.847936	FALSE
210	PWY-6396	0.423334	0.672052	FALSE	0.924414	FALSE
211	PWY-6467	0.677334	0.498194	FALSE	0.847936	FALSE
212	PWY-6470	0.0423334	0.966233	FALSE	1	FALSE
213	PWY-6471	1.10067	0.271041	FALSE	0.847936	FALSE
214	PWY-6478	1.73567	0.0826225	FALSE	0.847936	FALSE
215	PWY-6507	0.296334	0.766975	FALSE	0.979056	FALSE
216	PWY-6519	0.381	0.703203	FALSE	0.940394	FALSE
217	PWY-6545	1.016	0.309629	FALSE	0.847936	FALSE
218	PWY-6562	0.592667	0.553404	FALSE	0.859434	FALSE
219	PWY-6572	-0.804334	0.421204	FALSE	0.847936	FALSE
220	PWY-6588	-0.127	0.89894	FALSE	0.996523	FALSE
221	PWY-6590	-0.762001	0.44606	FALSE	0.847936	FALSE
222	PWY-6608	0.0423334	0.966233	FALSE	1	FALSE
223	PWY-6609	1.22767	0.219572	FALSE	0.847936	FALSE
224	PWY-6612	0.169334	0.865534	FALSE	0.995512	FALSE
225	PWY-6628	0.762001	0.44606	FALSE	0.847936	FALSE
226	PWY-6629	1.43933	0.150056	FALSE	0.847936	FALSE
227	PWY-6630	0.762001	0.44606	FALSE	0.847936	FALSE
228	PWY-6690	0.465667	0.641454	FALSE	0.896971	FALSE
229	PWY-6700	0.550334	0.58209	FALSE	0.875734	FALSE
230	PWY-6703	-0.0423334	0.966233	FALSE	1	FALSE
231	PWY-6708	1.397	0.162413	FALSE	0.847936	FALSE
232	PWY-6737	0.846668	0.39718	FALSE	0.847936	FALSE
233	PWY-6749	0.846668	0.39718	FALSE	0.847936	FALSE
234	PWY-6876	-0.381	0.703203	FALSE	0.940394	FALSE
235	PWY-6891	-0.846668	0.39718	FALSE	0.847936	FALSE
236	PWY-6892	0.508001	0.611453	FALSE	0.888188	FALSE
237	PWY-6895	0.0846668	0.932526	FALSE	1	FALSE
238	PWY-6897	0.296334	0.766975	FALSE	0.979056	FALSE
239	PWY-6901	-0.296334	0.766975	FALSE	0.979056	FALSE
240	PWY-6906	1.0795	0.280364	FALSE	0.847936	FALSE
241	PWY-6969	0	1	FALSE	1	FALSE
242	PWY-7003	0.211667	0.832367	FALSE	0.994708	FALSE
244	PWY-7090	0.127	0.89894	FALSE	0.996523	FALSE
245	PWY-7094	0	1	FALSE	1	FALSE
246	PWY-7097	0	1	FALSE	1	FALSE
247	PWY-7098	0	1	FALSE	1	FALSE
248	PWY-7111	0.635001	0.525428	FALSE	0.859434	FALSE
249	PWY-7159	0	1	FALSE	1	FALSE
250	PWY-7184	0.719667	0.47173	FALSE	0.847936	FALSE
251	PWY-7187	0.804334	0.421204	FALSE	0.847936	FALSE
252	PWY-7196	0.804334	0.421204	FALSE	0.847936	FALSE
253	PWY-7197	0.762001	0.44606	FALSE	0.847936	FALSE
254	PWY-7198	-1.18533	0.235885	FALSE	0.847936	FALSE
255	PWY-7199	0.762001	0.44606	FALSE	0.847936	FALSE
256	PWY-7200	0.804334	0.421204	FALSE	0.847936	FALSE
257	PWY-7208	0.931334	0.351681	FALSE	0.847936	FALSE
258	PWY-7210	-0.931334	0.351681	FALSE	0.847936	FALSE
259	PWY-7211	0.254	0.799495	FALSE	0.983321	FALSE
260	PWY-7219	0.931334	0.351681	FALSE	0.847936	FALSE
261	PWY-7220	0.127	0.89894	FALSE	0.996523	FALSE
262	PWY-7221	0.931334	0.351681	FALSE	0.847936	FALSE
263	PWY-7222	0.127	0.89894	FALSE	0.996523	FALSE
264	PWY-7228	0.762001	0.44606	FALSE	0.847936	FALSE
265	PWY-7229	0.846668	0.39718	FALSE	0.847936	FALSE
266	PWY-7234	-0.635001	0.525428	FALSE	0.859434	FALSE
267	PWY-7237	-0.254	0.799495	FALSE	0.983321	FALSE
268	PWY-7242	0.804334	0.421204	FALSE	0.847936	FALSE
269	PWY-7254	1.86267	0.0625089	FALSE	0.847936	FALSE
270	PWY-7315	-0.550334	0.58209	FALSE	0.875734	FALSE
271	PWY-7323	0.719667	0.47173	FALSE	0.847936	FALSE
272	PWY-7328	-1.69334	0.0903917	FALSE	0.847936	FALSE
273	PWY-7332	-0.465667	0.641454	FALSE	0.896971	FALSE
274	PWY-7371	0.211667	0.832367	FALSE	0.994708	FALSE
275	PWY-7374	-0.254	0.799495	FALSE	0.983321	FALSE
276	PWY-7377	0.804334	0.421204	FALSE	0.847936	FALSE
277	PWY-7392	-0.127	0.89894	FALSE	0.996523	FALSE
278	PWY-7400	0.804334	0.421204	FALSE	0.847936	FALSE
279	PWY-7431	-0.254	0.799495	FALSE	0.983321	FALSE
280	PWY-7446	1.41817	0.156142	FALSE	0.847936	FALSE
281	PWY-7456	1.05833	0.289903	FALSE	0.847936	FALSE
282	PWY-7539	0.169334	0.865534	FALSE	0.995512	FALSE
283	PWY-7560	1.05833	0.289903	FALSE	0.847936	FALSE
284	PWY-7644	0.105833	0.915715	FALSE	1	FALSE
285	PWY-7663	1.10067	0.271041	FALSE	0.847936	FALSE
286	PWY-7664	1.10067	0.271041	FALSE	0.847936	FALSE
287	PWY-841	0.889001	0.374003	FALSE	0.847936	FALSE
288	PWY-922	-0.169334	0.865534	FALSE	0.995512	FALSE
289	PWY0-1061	-0.846668	0.39718	FALSE	0.847936	FALSE
290	PWY0-1241	0.465667	0.641454	FALSE	0.896971	FALSE
291	PWY0-1261	-1.05833	0.289903	FALSE	0.847936	FALSE
292	PWY0-1277	0.465667	0.641454	FALSE	0.896971	FALSE
293	PWY0-1296	0.762001	0.44606	FALSE	0.847936	FALSE
294	PWY0-1297	0.296334	0.766975	FALSE	0.979056	FALSE
295	PWY0-1298	0.550334	0.58209	FALSE	0.875734	FALSE
296	PWY0-1319	1.143	0.253038	FALSE	0.847936	FALSE
297	PWY0-1338	1.397	0.162413	FALSE	0.847936	FALSE
298	PWY0-1415	1.651	0.0987382	FALSE	0.847936	FALSE
299	PWY0-1479	1.22767	0.219572	FALSE	0.847936	FALSE
300	PWY0-1533	1.43933	0.150056	FALSE	0.847936	FALSE
301	PWY0-1586	0.296334	0.766975	FALSE	0.979056	FALSE
302	PWY0-162	0.846668	0.39718	FALSE	0.847936	FALSE
303	PWY0-166	0.846668	0.39718	FALSE	0.847936	FALSE
304	PWY0-321	0.508001	0.611453	FALSE	0.888188	FALSE
305	PWY0-41	-0.635001	0.525428	FALSE	0.859434	FALSE
306	PWY0-42	1.10067	0.271041	FALSE	0.847936	FALSE
307	PWY0-781	-0.296334	0.766975	FALSE	0.979056	FALSE
308	PWY0-845	-1.143	0.253038	FALSE	0.847936	FALSE
309	PWY0-862	1.143	0.253038	FALSE	0.847936	FALSE
310	PWY490-3	1.18533	0.235885	FALSE	0.847936	FALSE
311	PWY4FS-7	0.804334	0.421204	FALSE	0.847936	FALSE
312	PWY4FS-8	0.804334	0.421204	FALSE	0.847936	FALSE
313	PWYG-321	1.10067	0.271041	FALSE	0.847936	FALSE
314	PYRIDNUCSAL-PWY	0.677334	0.498194	FALSE	0.847936	FALSE
315	PYRIDNUCSYN-PWY	0.846668	0.39718	FALSE	0.847936	FALSE
316	PYRIDOXSYN-PWY	-0.973668	0.330222	FALSE	0.847936	FALSE
317	REDCITCYC	1.10067	0.271041	FALSE	0.847936	FALSE
318	RHAMCAT-PWY	-0.127	0.89894	FALSE	0.996523	FALSE
319	RIBOSYN2-PWY	0.973668	0.330222	FALSE	0.847936	FALSE
320	RUMP-PWY	-0.254	0.799495	FALSE	0.983321	FALSE
321	SALVADEHYPOX-PWY	-0.296334	0.766975	FALSE	0.979056	FALSE
322	SER-GLYSYN-PWY	1.016	0.309629	FALSE	0.847936	FALSE
323	SO4ASSIM-PWY	0.211667	0.832367	FALSE	0.994708	FALSE
324	SULFATE-CYS-PWY	0.296334	0.766975	FALSE	0.979056	FALSE
325	TCA	-0.296334	0.766975	FALSE	0.979056	FALSE
326	TCA-GLYOX-BYPASS	1.397	0.162413	FALSE	0.847936	FALSE
327	TEICHOICACID-PWY	0.592667	0.553404	FALSE	0.859434	FALSE
328	THISYN-PWY	0.931334	0.351681	FALSE	0.847936	FALSE
330	THRESYN-PWY	1.05833	0.289903	FALSE	0.847936	FALSE
331	TRNA-CHARGING-PWY	0.973668	0.330222	FALSE	0.847936	FALSE
332	TRPSYN-PWY	0.211667	0.832367	FALSE	0.994708	FALSE
333	TYRFUMCAT-PWY	0	1	FALSE	1	FALSE
334	UBISYN-PWY	1.651	0.0987382	FALSE	0.847936	FALSE
335	UDPNAGSYN-PWY	0.973668	0.330222	FALSE	0.847936	FALSE
336	VALSYN-PWY	0.804334	0.421204	FALSE	0.847936	FALSE

## Sheet: Control_Tp0_vs_Tp12
	Pathway	z-stat	pval	reject	p_corr	reject_corr
7	ARGDEG-PWY	2.88675	0.00389242	TRUE	0.046848	TRUE	superpathway of L-arginine, putrescine, and 4-aminobutanoate degradation
13	AST-PWY	2.94449	0.00323491	TRUE	0.046848	TRUE	L-arginine degradation II (AST pathway)
29	ECASYN-PWY	2.88675	0.00389242	TRUE	0.046848	TRUE	enterobacterial common antigen biosynthesis
30	ENTBACSYN-PWY	3.05996	0.00221369	TRUE	0.046848	TRUE	enterobactin biosynthesis
39	GALACTARDEG-PWY	3.34863	0.000812117	TRUE	0.046848	TRUE	D-galactarate degradation I
44	GLUCARDEG-PWY	3.63731	0.000275504	TRUE	0.046848	TRUE	D-glucarate degradation I
45	GLUCARGALACTSUPER-PWY	3.34863	0.000812117	TRUE	0.046848	TRUE	superpathway of D-glucarate and D-galactarate degradation
55	GLYCOLYSIS-TCA-GLYOX-BYPASS	2.94449	0.00323491	TRUE	0.046848	TRUE	superpathway of glycolysis, pyruvate dehydrogenase, TCA, and glyoxylate bypass
56	GLYOXYLATE-BYPASS	2.94449	0.00323491	TRUE	0.046848	TRUE	glyoxylate cycle
67	KDO-NAGLIPASYN-PWY	2.94449	0.00323491	TRUE	0.046848	TRUE	superpathway of (Kdo)2-lipid A biosynthesis
68	KETOGLUCONMET-PWY	2.94449	0.00323491	TRUE	0.046848	TRUE	ketogluconate metabolism
74	METHGLYUT-PWY	2.94449	0.00323491	TRUE	0.046848	TRUE	superpathway of methylglyoxal degradation
82	ORNARGDEG-PWY	2.88675	0.00389242	TRUE	0.046848	TRUE	superpathway of L-arginine and L-ornithine degradation
83	ORNDEG-PWY	2.88675	0.00389242	TRUE	0.046848	TRUE	superpathway of ornithine degradation
111	PPGPPMET-PWY	3.05996	0.00221369	TRUE	0.046848	TRUE	ppGpp biosynthesis
123	PWY-5028	3.05996	0.00221369	TRUE	0.046848	TRUE	L-histidine degradation II
162	PWY-5747	2.94449	0.00323491	TRUE	0.046848	TRUE	2-methylcitrate cycle II
166	PWY-5845	3.11769	0.00182274	TRUE	0.046848	TRUE	superpathway of menaquinol-9 biosynthesis
167	PWY-5850	3.11769	0.00182274	TRUE	0.046848	TRUE	superpathway of menaquinol-6 biosynthesis I
171	PWY-5860	3.05996	0.00221369	TRUE	0.046848	TRUE	superpathway of demethylmenaquinol-6 biosynthesis I
173	PWY-5862	3.05996	0.00221369	TRUE	0.046848	TRUE	superpathway of demethylmenaquinol-9 biosynthesis
175	PWY-5896	3.11769	0.00182274	TRUE	0.046848	TRUE	superpathway of menaquinol-10 biosynthesis
226	PWY-6629	2.94449	0.00323491	TRUE	0.046848	TRUE	superpathway of L-tryptophan biosynthesis
280	PWY-7446	2.88675	0.00389242	TRUE	0.046848	TRUE	sulfoglycolysis
297	PWY0-1338	3.00222	0.00268017	TRUE	0.046848	TRUE	polymyxin resistance
300	PWY0-1533	2.94449	0.00323491	TRUE	0.046848	TRUE	methylphosphonate degradation I
306	PWY0-42	3.00222	0.00268017	TRUE	0.046848	TRUE	2-methylcitrate cycle I
326	TCA-GLYOX-BYPASS	2.94449	0.00323491	TRUE	0.046848	TRUE	superpathway of glyoxylate bypass and TCA
0	1CMET2-PWY	-1.38564	0.165857	FALSE	0.351533	FALSE
1	3-HYDROXYPHENYLACETATE-DEGRADATION-PWY	2.07846	0.0376669	TRUE	0.226674	FALSE
2	AEROBACTINSYN-PWY	-0.23094	0.817361	FALSE	0.888551	FALSE
3	ALL-CHORISMATE-PWY	2.77128	0.00558362	TRUE	0.0627226	FALSE
4	ANAEROFRUCAT-PWY	-0.80829	0.418923	FALSE	0.605911	FALSE
5	ANAGLYCOLYSIS-PWY	-1.67432	0.0940686	FALSE	0.287996	FALSE
6	ARG+POLYAMINE-SYN	-1.84752	0.0646717	FALSE	0.269066	FALSE
8	ARGORNPROST-PWY	-1.27017	0.204024	FALSE	0.40684	FALSE
9	ARGSYN-PWY	-1.84752	0.0646717	FALSE	0.269066	FALSE
10	ARGSYNBSUB-PWY	-1.90526	0.0567468	FALSE	0.269066	FALSE
11	ARO-PWY	-1.90526	0.0567468	FALSE	0.269066	FALSE
12	ASPASN-PWY	-1.27017	0.204024	FALSE	0.40684	FALSE
14	BIOTIN-BIOSYNTHESIS-PWY	-0.80829	0.418923	FALSE	0.605911	FALSE
15	BRANCHED-CHAIN-AA-SYN-PWY	-1.55885	0.119033	FALSE	0.30161	FALSE
16	CALVIN-PWY	-1.73205	0.0832645	FALSE	0.280601	FALSE
17	CATECHOL-ORTHO-CLEAVAGE-PWY	1.64545	0.0998774	FALSE	0.287996	FALSE
18	CENTFERM-PWY	2.25167	0.0243434	TRUE	0.178342	FALSE
19	CHLOROPHYLL-SYN	0.34641	0.729034	FALSE	0.821688	FALSE
20	COA-PWY	-1.61658	0.105969	FALSE	0.287996	FALSE
21	COBALSYN-PWY	-1.90526	0.0567468	FALSE	0.269066	FALSE
22	CODH-PWY	-1.09697	0.272656	FALSE	0.495867	FALSE
23	COLANSYN-PWY	-1.50111	0.133327	FALSE	0.314204	FALSE
24	COMPLETE-ARO-PWY	-1.84752	0.0646717	FALSE	0.269066	FALSE
25	DAPLYSINESYN-PWY	-1.61658	0.105969	FALSE	0.287996	FALSE
26	DENITRIFICATION-PWY	1.03923	0.298698	FALSE	0.495867	FALSE
27	DENOVOPURINE2-PWY	0.288675	0.77283	FALSE	0.853914	FALSE
28	DTDPRHAMSYN-PWY	-0.69282	0.488422	FALSE	0.658393	FALSE
31	FAO-PWY	2.48261	0.0130425	TRUE	0.122092	FALSE
32	FASYN-ELONG-PWY	-0.57735	0.563703	FALSE	0.722311	FALSE
33	FASYN-INITIAL-PWY	-1.09697	0.272656	FALSE	0.495867	FALSE
34	FERMENTATION-PWY	-0.750555	0.45292	FALSE	0.62555	FALSE
35	FOLSYN-PWY	-0.404145	0.686106	FALSE	0.805637	FALSE
36	FUC-RHAMCAT-PWY	0.750555	0.45292	FALSE	0.62555	FALSE
37	FUCCAT-PWY	1.21244	0.225346	FALSE	0.433951	FALSE
38	GALACT-GLUCUROCAT-PWY	0.11547	0.908073	FALSE	0.944508	FALSE
40	GALACTUROCAT-PWY	-0.635085	0.525373	FALSE	0.694316	FALSE
41	GALLATE-DEGRADATION-I-PWY	1.70318	0.0885338	FALSE	0.287996	FALSE
42	GALLATE-DEGRADATION-II-PWY	0.548483	0.58336	FALSE	0.744668	FALSE
43	GLCMANNANAUT-PWY	-0.80829	0.418923	FALSE	0.605911	FALSE
46	GLUCONEO-PWY	-1.50111	0.133327	FALSE	0.314204	FALSE
47	GLUCOSE1PMETAB-PWY	2.1362	0.0326634	TRUE	0.215835	FALSE
48	GLUCUROCAT-PWY	1.38564	0.165857	FALSE	0.351533	FALSE
49	GLUTORN-PWY	-1.55885	0.119033	FALSE	0.30161	FALSE
50	GLYCOCAT-PWY	-1.61658	0.105969	FALSE	0.287996	FALSE
51	GLYCOGENSYNTH-PWY	-2.07846	0.0376669	TRUE	0.226674	FALSE
52	GLYCOL-GLYOXDEG-PWY	2.42487	0.0153138	TRUE	0.132327	FALSE
53	GLYCOLYSIS	-1.03923	0.298698	FALSE	0.495867	FALSE
54	GLYCOLYSIS-E-D	0.11547	0.908073	FALSE	0.944508	FALSE
57	GOLPDLCAT-PWY	2.25167	0.0243434	TRUE	0.178342	FALSE
58	HCAMHPDEG-PWY	2.1362	0.0326634	TRUE	0.215835	FALSE
59	HEME-BIOSYNTHESIS-II	0.46188	0.644167	FALSE	0.786538	FALSE
60	HEMESYN2-PWY	0.866025	0.386476	FALSE	0.576294	FALSE
61	HEXITOLDEGSUPER-PWY	-0.173205	0.86249	FALSE	0.919808	FALSE
62	HISDEG-PWY	-0.69282	0.488422	FALSE	0.658393	FALSE
63	HISTSYN-PWY	-2.07846	0.0376669	TRUE	0.226674	FALSE
64	HOMOSER-METSYN-PWY	0.173205	0.86249	FALSE	0.919808	FALSE
65	HSERMETANA-PWY	0.23094	0.817361	FALSE	0.888551	FALSE
66	ILEUSYN-PWY	-1.55885	0.119033	FALSE	0.30161	FALSE
69	LACTOSECAT-PWY	1.73205	0.0832645	FALSE	0.280601	FALSE
70	LEU-DEG2-PWY	1.03923	0.298698	FALSE	0.495867	FALSE
71	LPSSYN-PWY	0.981495	0.326348	FALSE	0.528747	FALSE
72	MET-SAM-PWY	0.34641	0.729034	FALSE	0.821688	FALSE
73	METH-ACETATE-PWY	-0.34641	0.729034	FALSE	0.821688	FALSE
75	METHYLGALLATE-DEGRADATION-PWY	1.67432	0.0940686	FALSE	0.287996	FALSE
76	NAD-BIOSYNTHESIS-II	-0.23094	0.817361	FALSE	0.888551	FALSE
77	NADSYN-PWY	0.34641	0.729034	FALSE	0.821688	FALSE
78	NAGLIPASYN-PWY	-0.404145	0.686106	FALSE	0.805637	FALSE
79	NONMEVIPP-PWY	-1.78979	0.0734883	FALSE	0.278265	FALSE
80	NONOXIPENT-PWY	-1.61658	0.105969	FALSE	0.287996	FALSE
81	OANTIGEN-PWY	-1.84752	0.0646717	FALSE	0.269066	FALSE
84	P105-PWY	2.82902	0.00466913	TRUE	0.0542585	FALSE
85	P108-PWY	-0.750555	0.45292	FALSE	0.62555	FALSE
86	P122-PWY	1.73205	0.0832645	FALSE	0.280601	FALSE
87	P124-PWY	1.38564	0.165857	FALSE	0.351533	FALSE
88	P125-PWY	-0.92376	0.355611	FALSE	0.547219	FALSE
89	P161-PWY	0.69282	0.488422	FALSE	0.658393	FALSE
90	P162-PWY	0.46188	0.644167	FALSE	0.786538	FALSE
91	P163-PWY	-0.173205	0.86249	FALSE	0.919808	FALSE
92	P164-PWY	1.78979	0.0734883	FALSE	0.278265	FALSE
93	P184-PWY	1.03923	0.298698	FALSE	0.495867	FALSE
94	P221-PWY	-1.67432	0.0940686	FALSE	0.287996	FALSE
95	P23-PWY	0.11547	0.908073	FALSE	0.944508	FALSE
96	P281-PWY	1.03923	0.298698	FALSE	0.495867	FALSE
97	P341-PWY	-0.057735	0.95396	FALSE	0.977156	FALSE
98	P4-PWY	-0.404145	0.686106	FALSE	0.805637	FALSE
99	P42-PWY	-0.750555	0.45292	FALSE	0.62555	FALSE
100	P441-PWY	-0.11547	0.908073	FALSE	0.944508	FALSE
101	P461-PWY	-0.57735	0.563703	FALSE	0.722311	FALSE
102	P562-PWY	-1.44338	0.148915	FALSE	0.33016	FALSE
103	PANTO-PWY	-1.09697	0.272656	FALSE	0.495867	FALSE
104	PANTOSYN-PWY	-1.44338	0.148915	FALSE	0.33016	FALSE
105	PENTOSE-P-PWY	1.03923	0.298698	FALSE	0.495867	FALSE
106	PEPTIDOGLYCANSYN-PWY	-1.55885	0.119033	FALSE	0.30161	FALSE
107	PHOSLIPSYN-PWY	-1.84752	0.0646717	FALSE	0.269066	FALSE
108	POLYAMINSYN3-PWY	-1.90526	0.0567468	FALSE	0.269066	FALSE
109	POLYAMSYN-PWY	-1.50111	0.133327	FALSE	0.314204	FALSE
110	POLYISOPRENSYN-PWY	-0.11547	0.908073	FALSE	0.944508	FALSE
112	PROTOCATECHUATE-ORTHO-CLEAVAGE-PWY	1.38564	0.165857	FALSE	0.351533	FALSE
113	PRPP-PWY	0.635085	0.525373	FALSE	0.694316	FALSE
114	PWY-1269	-0.519615	0.603332	FALSE	0.750269	FALSE
115	PWY-1861	0.92376	0.355611	FALSE	0.547219	FALSE
116	PWY-2941	0.519615	0.603332	FALSE	0.750269	FALSE
117	PWY-2942	-1.55885	0.119033	FALSE	0.30161	FALSE
118	PWY-3001	-1.50111	0.133327	FALSE	0.314204	FALSE
119	PWY-3781	0.433013	0.665006	FALSE	0.805637	FALSE
120	PWY-4984	-0.981495	0.326348	FALSE	0.528747	FALSE
121	PWY-5005	-1.1547	0.248213	FALSE	0.46471	FALSE
122	PWY-5022	0.92376	0.355611	FALSE	0.547219	FALSE
124	PWY-5088	-0.606218	0.54437	FALSE	0.716612	FALSE
125	PWY-5097	-1.61658	0.105969	FALSE	0.287996	FALSE
126	PWY-5100	-1.61658	0.105969	FALSE	0.287996	FALSE
127	PWY-5101	-1.50111	0.133327	FALSE	0.314204	FALSE
128	PWY-5103	-1.50111	0.133327	FALSE	0.314204	FALSE
129	PWY-5104	-1.78979	0.0734883	FALSE	0.278265	FALSE
130	PWY-5121	-1.78979	0.0734883	FALSE	0.278265	FALSE
131	PWY-5154	-0.92376	0.355611	FALSE	0.547219	FALSE
132	PWY-5177	2.07846	0.0376669	TRUE	0.226674	FALSE
133	PWY-5178	0	1	FALSE	1	FALSE
134	PWY-5180	1.73205	0.0832645	FALSE	0.280601	FALSE
135	PWY-5181	0.519615	0.603332	FALSE	0.750269	FALSE
136	PWY-5182	1.73205	0.0832645	FALSE	0.280601	FALSE
137	PWY-5188	-0.981495	0.326348	FALSE	0.528747	FALSE
138	PWY-5189	-0.80829	0.418923	FALSE	0.605911	FALSE
139	PWY-5265	1.61658	0.105969	FALSE	0.287996	FALSE
140	PWY-5304	-0.750555	0.45292	FALSE	0.62555	FALSE
141	PWY-5345	0.635085	0.525373	FALSE	0.694316	FALSE
142	PWY-5347	-0.34641	0.729034	FALSE	0.821688	FALSE
143	PWY-5384	-0.80829	0.418923	FALSE	0.605911	FALSE
144	PWY-5415	1.73205	0.0832645	FALSE	0.280601	FALSE
145	PWY-5417	1.61658	0.105969	FALSE	0.287996	FALSE
146	PWY-5431	1.61658	0.105969	FALSE	0.287996	FALSE
147	PWY-5484	0	1	FALSE	1	FALSE
148	PWY-5505	-2.02073	0.0433081	TRUE	0.243247	FALSE
149	PWY-5507	1.03923	0.298698	FALSE	0.495867	FALSE
150	PWY-5509	-2.02073	0.0433081	TRUE	0.243247	FALSE
151	PWY-5529	0.34641	0.729034	FALSE	0.821688	FALSE
152	PWY-5531	0.34641	0.729034	FALSE	0.821688	FALSE
153	PWY-5532	2.19393	0.0282404	TRUE	0.202489	FALSE
154	PWY-5651	0.34641	0.729034	FALSE	0.821688	FALSE
155	PWY-5659	-1.1547	0.248213	FALSE	0.46471	FALSE
156	PWY-5667	-1.96299	0.0496472	TRUE	0.265573	FALSE
157	PWY-5676	-2.59808	0.00937477	TRUE	0.0929205	FALSE
158	PWY-5677	0.288675	0.77283	FALSE	0.853914	FALSE
159	PWY-5686	-1.78979	0.0734883	FALSE	0.278265	FALSE
160	PWY-5695	-0.11547	0.908073	FALSE	0.944508	FALSE
161	PWY-5705	-0.92376	0.355611	FALSE	0.547219	FALSE
163	PWY-5837	1.03923	0.298698	FALSE	0.495867	FALSE
164	PWY-5838	0.866025	0.386476	FALSE	0.576294	FALSE
165	PWY-5840	0.866025	0.386476	FALSE	0.576294	FALSE
168	PWY-5855	0.750555	0.45292	FALSE	0.62555	FALSE
169	PWY-5856	0.750555	0.45292	FALSE	0.62555	FALSE
170	PWY-5857	0.750555	0.45292	FALSE	0.62555	FALSE
172	PWY-5861	0.981495	0.326348	FALSE	0.528747	FALSE
174	PWY-5863	1.03923	0.298698	FALSE	0.495867	FALSE
176	PWY-5897	0.92376	0.355611	FALSE	0.547219	FALSE
177	PWY-5898	0.92376	0.355611	FALSE	0.547219	FALSE
178	PWY-5899	0.92376	0.355611	FALSE	0.547219	FALSE
179	PWY-5910	1.67432	0.0940686	FALSE	0.287996	FALSE
180	PWY-5913	1.32791	0.184209	FALSE	0.378528	FALSE
181	PWY-5918	0.404145	0.686106	FALSE	0.805637	FALSE
182	PWY-5920	2.3094	0.0209213	TRUE	0.167869	FALSE
183	PWY-5971	-1.1547	0.248213	FALSE	0.46471	FALSE
184	PWY-5973	-1.90526	0.0567468	FALSE	0.269066	FALSE
185	PWY-5989	-1.03923	0.298698	FALSE	0.495867	FALSE
186	PWY-6071	2.07846	0.0376669	TRUE	0.226674	FALSE
187	PWY-6121	-1.44338	0.148915	FALSE	0.33016	FALSE
188	PWY-6122	-1.61658	0.105969	FALSE	0.287996	FALSE
189	PWY-6123	-1.38564	0.165857	FALSE	0.351533	FALSE
190	PWY-6125	0.519615	0.603332	FALSE	0.750269	FALSE
191	PWY-6126	-1.03923	0.298698	FALSE	0.495867	FALSE
192	PWY-6147	0.519615	0.603332	FALSE	0.750269	FALSE
193	PWY-6151	-1.67432	0.0940686	FALSE	0.287996	FALSE
194	PWY-6163	-1.84752	0.0646717	FALSE	0.269066	FALSE
195	PWY-6165	-1.2413	0.214494	FALSE	0.425202	FALSE
196	PWY-6182	1.61658	0.105969	FALSE	0.287996	FALSE
197	PWY-6185	1.44338	0.148915	FALSE	0.33016	FALSE
198	PWY-621	-0.404145	0.686106	FALSE	0.805637	FALSE
199	PWY-6263	-2.68468	0.00725995	TRUE	0.0764564	FALSE
200	PWY-6269	-2.02073	0.0433081	TRUE	0.243247	FALSE
201	PWY-6277	-1.61658	0.105969	FALSE	0.287996	FALSE
202	PWY-6282	-1.09697	0.272656	FALSE	0.495867	FALSE
203	PWY-6317	-1.78979	0.0734883	FALSE	0.278265	FALSE
204	PWY-6338	0	1	FALSE	1	FALSE
205	PWY-6339	0	1	FALSE	1	FALSE
206	PWY-6353	0.866025	0.386476	FALSE	0.576294	FALSE
207	PWY-6385	-1.50111	0.133327	FALSE	0.314204	FALSE
208	PWY-6386	-1.55885	0.119033	FALSE	0.30161	FALSE
209	PWY-6387	-1.44338	0.148915	FALSE	0.33016	FALSE
210	PWY-6396	1.1547	0.248213	FALSE	0.46471	FALSE
211	PWY-6467	-0.404145	0.686106	FALSE	0.805637	FALSE
212	PWY-6470	1.03923	0.298698	FALSE	0.495867	FALSE
213	PWY-6471	-1.73205	0.0832645	FALSE	0.280601	FALSE
214	PWY-6478	0.11547	0.908073	FALSE	0.944508	FALSE
215	PWY-6507	-0.92376	0.355611	FALSE	0.547219	FALSE
216	PWY-6519	-0.80829	0.418923	FALSE	0.605911	FALSE
217	PWY-6545	-1.84752	0.0646717	FALSE	0.269066	FALSE
218	PWY-6562	0.57735	0.563703	FALSE	0.722311	FALSE
219	PWY-6572	-1.21244	0.225346	FALSE	0.433951	FALSE
220	PWY-6588	-1.44338	0.148915	FALSE	0.33016	FALSE
221	PWY-6590	2.25167	0.0243434	TRUE	0.178342	FALSE
222	PWY-6608	1.73205	0.0832645	FALSE	0.280601	FALSE
223	PWY-6609	-1.84752	0.0646717	FALSE	0.269066	FALSE
224	PWY-6612	0.057735	0.95396	FALSE	0.977156	FALSE
225	PWY-6628	-1.21244	0.225346	FALSE	0.433951	FALSE
227	PWY-6630	-1.32791	0.184209	FALSE	0.378528	FALSE
228	PWY-6690	2.1362	0.0326634	TRUE	0.215835	FALSE
229	PWY-6700	-0.519615	0.603332	FALSE	0.750269	FALSE
230	PWY-6703	-0.46188	0.644167	FALSE	0.786538	FALSE
231	PWY-6708	0.750555	0.45292	FALSE	0.62555	FALSE
232	PWY-6737	-2.02073	0.0433081	TRUE	0.243247	FALSE
233	PWY-6749	-2.36714	0.0179263	TRUE	0.151029	FALSE
234	PWY-6876	-0.750555	0.45292	FALSE	0.62555	FALSE
235	PWY-6891	0.92376	0.355611	FALSE	0.547219	FALSE
236	PWY-6892	-1.55885	0.119033	FALSE	0.30161	FALSE
237	PWY-6895	-0.057735	0.95396	FALSE	0.977156	FALSE
238	PWY-6897	-1.67432	0.0940686	FALSE	0.287996	FALSE
239	PWY-6901	0.57735	0.563703	FALSE	0.722311	FALSE
240	PWY-6906	2.51147	0.0120228	TRUE	0.115763	FALSE
241	PWY-6969	-0.46188	0.644167	FALSE	0.786538	FALSE
242	PWY-7003	2.3094	0.0209213	TRUE	0.167869	FALSE
243	PWY-7013	0.866025	0.386476	FALSE	0.576294	FALSE
244	PWY-7090	-1.27017	0.204024	FALSE	0.40684	FALSE
245	PWY-7094	1.03923	0.298698	FALSE	0.495867	FALSE
246	PWY-7097	0	1	FALSE	1	FALSE
247	PWY-7098	0	1	FALSE	1	FALSE
248	PWY-7111	-1.32791	0.184209	FALSE	0.378528	FALSE
249	PWY-7159	0.34641	0.729034	FALSE	0.821688	FALSE
250	PWY-7184	0.404145	0.686106	FALSE	0.805637	FALSE
251	PWY-7187	0.288675	0.77283	FALSE	0.853914	FALSE
252	PWY-7196	0.057735	0.95396	FALSE	0.977156	FALSE
253	PWY-7197	0.23094	0.817361	FALSE	0.888551	FALSE
254	PWY-7198	0.34641	0.729034	FALSE	0.821688	FALSE
255	PWY-7199	-1.21244	0.225346	FALSE	0.433951	FALSE
256	PWY-7200	-0.288675	0.77283	FALSE	0.853914	FALSE
257	PWY-7208	-1.44338	0.148915	FALSE	0.33016	FALSE
258	PWY-7210	0.404145	0.686106	FALSE	0.805637	FALSE
259	PWY-7211	0.288675	0.77283	FALSE	0.853914	FALSE
260	PWY-7219	-1.50111	0.133327	FALSE	0.314204	FALSE
261	PWY-7220	0.69282	0.488422	FALSE	0.658393	FALSE
262	PWY-7221	-1.1547	0.248213	FALSE	0.46471	FALSE
263	PWY-7222	0.69282	0.488422	FALSE	0.658393	FALSE
264	PWY-7228	0.57735	0.563703	FALSE	0.722311	FALSE
265	PWY-7229	-1.09697	0.272656	FALSE	0.495867	FALSE
266	PWY-7234	1.21244	0.225346	FALSE	0.433951	FALSE
267	PWY-7237	-0.404145	0.686106	FALSE	0.805637	FALSE
268	PWY-7242	-0.46188	0.644167	FALSE	0.786538	FALSE
269	PWY-7254	-0.173205	0.86249	FALSE	0.919808	FALSE
270	PWY-7315	1.32791	0.184209	FALSE	0.378528	FALSE
271	PWY-7323	-0.92376	0.355611	FALSE	0.547219	FALSE
272	PWY-7328	2.42487	0.0153138	TRUE	0.132327	FALSE
273	PWY-7332	-1.38564	0.165857	FALSE	0.351533	FALSE
274	PWY-7371	-2.68468	0.00725995	TRUE	0.0764564	FALSE
275	PWY-7374	-2.42487	0.0153138	TRUE	0.132327	FALSE
276	PWY-7377	0.057735	0.95396	FALSE	0.977156	FALSE
277	PWY-7392	1.03923	0.298698	FALSE	0.495867	FALSE
278	PWY-7400	-1.73205	0.0832645	FALSE	0.280601	FALSE
279	PWY-7431	-0.34641	0.729034	FALSE	0.821688	FALSE
281	PWY-7456	-2.59808	0.00937477	TRUE	0.0929205	FALSE
282	PWY-7539	-0.288675	0.77283	FALSE	0.853914	FALSE
283	PWY-7560	-1.78979	0.0734883	FALSE	0.278265	FALSE
284	PWY-7644	-0.34641	0.729034	FALSE	0.821688	FALSE
285	PWY-7663	-1.44338	0.148915	FALSE	0.33016	FALSE
286	PWY-7664	-1.03923	0.298698	FALSE	0.495867	FALSE
287	PWY-841	0	1	FALSE	1	FALSE
288	PWY-922	1.67432	0.0940686	FALSE	0.287996	FALSE
289	PWY0-1061	0.635085	0.525373	FALSE	0.694316	FALSE
290	PWY0-1241	-0.57735	0.563703	FALSE	0.722311	FALSE
291	PWY0-1261	0.11547	0.908073	FALSE	0.944508	FALSE
292	PWY0-1277	1.96299	0.0496472	TRUE	0.265573	FALSE
293	PWY0-1296	-1.90526	0.0567468	FALSE	0.269066	FALSE
294	PWY0-1297	-1.84752	0.0646717	FALSE	0.269066	FALSE
295	PWY0-1298	-0.981495	0.326348	FALSE	0.528747	FALSE
296	PWY0-1319	-1.96299	0.0496472	TRUE	0.265573	FALSE
298	PWY0-1415	1.27017	0.204024	FALSE	0.40684	FALSE
299	PWY0-1479	1.78979	0.0734883	FALSE	0.278265	FALSE
301	PWY0-1586	-0.519615	0.603332	FALSE	0.750269	FALSE
302	PWY0-162	0	1	FALSE	1	FALSE
303	PWY0-166	-0.173205	0.86249	FALSE	0.919808	FALSE
304	PWY0-321	2.1362	0.0326634	TRUE	0.215835	FALSE
305	PWY0-41	2.25167	0.0243434	TRUE	0.178342	FALSE
307	PWY0-781	0.404145	0.686106	FALSE	0.805637	FALSE
308	PWY0-845	0.80829	0.418923	FALSE	0.605911	FALSE
309	PWY0-862	-0.69282	0.488422	FALSE	0.658393	FALSE
310	PWY490-3	-1.67432	0.0940686	FALSE	0.287996	FALSE
311	PWY4FS-7	-1.90526	0.0567468	FALSE	0.269066	FALSE
312	PWY4FS-8	-1.90526	0.0567468	FALSE	0.269066	FALSE
313	PWYG-321	-1.03923	0.298698	FALSE	0.495867	FALSE
314	PYRIDNUCSAL-PWY	-1.50111	0.133327	FALSE	0.314204	FALSE
315	PYRIDNUCSYN-PWY	-1.44338	0.148915	FALSE	0.33016	FALSE
316	PYRIDOXSYN-PWY	0.635085	0.525373	FALSE	0.694316	FALSE
317	REDCITCYC	1.03923	0.298698	FALSE	0.495867	FALSE
318	RHAMCAT-PWY	-0.173205	0.86249	FALSE	0.919808	FALSE
319	RIBOSYN2-PWY	-1.27017	0.204024	FALSE	0.40684	FALSE
320	RUMP-PWY	0.750555	0.45292	FALSE	0.62555	FALSE
321	SALVADEHYPOX-PWY	1.32791	0.184209	FALSE	0.378528	FALSE
322	SER-GLYSYN-PWY	-1.84752	0.0646717	FALSE	0.269066	FALSE
323	SO4ASSIM-PWY	-1.73205	0.0832645	FALSE	0.280601	FALSE
324	SULFATE-CYS-PWY	-1.73205	0.0832645	FALSE	0.280601	FALSE
325	TCA	0.23094	0.817361	FALSE	0.888551	FALSE
327	TEICHOICACID-PWY	-1.55885	0.119033	FALSE	0.30161	FALSE
328	THISYN-PWY	-0.57735	0.563703	FALSE	0.722311	FALSE
329	THREOCAT-PWY	1.61658	0.105969	FALSE	0.287996	FALSE
330	THRESYN-PWY	-1.50111	0.133327	FALSE	0.314204	FALSE
331	TRNA-CHARGING-PWY	-1.61658	0.105969	FALSE	0.287996	FALSE
332	TRPSYN-PWY	-0.866025	0.386476	FALSE	0.576294	FALSE
333	TYRFUMCAT-PWY	1.03923	0.298698	FALSE	0.495867	FALSE
334	UBISYN-PWY	0.866025	0.386476	FALSE	0.576294	FALSE
335	UDPNAGSYN-PWY	-1.38564	0.165857	FALSE	0.351533	FALSE
336	VALSYN-PWY	-1.55885	0.119033	FALSE	0.30161	FALSE

## Sheet: Active_Tp0_vs_Tp12
	Pathway	z-stat	pval	reject	p_corr	reject_corr
3	ALL-CHORISMATE-PWY	3.76499	0.000166553	TRUE	0.00233869	TRUE	superpathway of chorismate metabolism
7	ARGDEG-PWY	3.89155	9.96068e-05	TRUE	0.00182027	TRUE	superpathway of L-arginine, putrescine, and 4-aminobutanoate degradation
13	AST-PWY	3.92319	8.73855e-05	TRUE	0.00182027	TRUE	L-arginine degradation II (AST pathway)
29	ECASYN-PWY	3.89155	9.96068e-05	TRUE	0.00182027	TRUE	enterobacterial common antigen biosynthesis
30	ENTBACSYN-PWY	3.89155	9.96068e-05	TRUE	0.00182027	TRUE	enterobactin biosynthesis
39	GALACTARDEG-PWY	3.92319	8.73855e-05	TRUE	0.00182027	TRUE	D-galactarate degradation I
44	GLUCARDEG-PWY	3.67008	0.000242477	TRUE	0.00302647	TRUE	D-glucarate degradation I
45	GLUCARGALACTSUPER-PWY	3.92319	8.73855e-05	TRUE	0.00182027	TRUE	superpathway of D-glucarate and D-galactarate degradation
52	GLYCOL-GLYOXDEG-PWY	3.79663	0.000146675	TRUE	0.00214911	TRUE	superpathway of glycol metabolism and degradation
55	GLYCOLYSIS-TCA-GLYOX-BYPASS	3.89155	9.96068e-05	TRUE	0.00182027	TRUE	superpathway of glycolysis, pyruvate dehydrogenase, TCA, and glyoxylate bypass
56	GLYOXYLATE-BYPASS	3.85991	0.000113429	TRUE	0.00182027	TRUE	glyoxylate cycle
74	METHGLYUT-PWY	3.85991	0.000113429	TRUE	0.00182027	TRUE	superpathway of methylglyoxal degradation
82	ORNARGDEG-PWY	3.89155	9.96068e-05	TRUE	0.00182027	TRUE	superpathway of L-arginine and L-ornithine degradation
83	ORNDEG-PWY	3.85991	0.000113429	TRUE	0.00182027	TRUE	superpathway of ornithine degradation
84	P105-PWY	3.92319	8.73855e-05	TRUE	0.00182027	TRUE	TCA cycle IV (2-oxoglutarate decarboxylase)
166	PWY-5845	3.85991	0.000113429	TRUE	0.00182027	TRUE	superpathway of menaquinol-9 biosynthesis
167	PWY-5850	3.85991	0.000113429	TRUE	0.00182027	TRUE	superpathway of menaquinol-6 biosynthesis I
171	PWY-5860	3.85991	0.000113429	TRUE	0.00182027	TRUE	superpathway of demethylmenaquinol-6 biosynthesis I
173	PWY-5862	3.85991	0.000113429	TRUE	0.00182027	TRUE	superpathway of demethylmenaquinol-9 biosynthesis
175	PWY-5896	3.85991	0.000113429	TRUE	0.00182027	TRUE	superpathway of menaquinol-10 biosynthesis
182	PWY-5920	3.92319	8.73855e-05	TRUE	0.00182027	TRUE	superpathway of heme biosynthesis from glycine
226	PWY-6629	3.73335	0.000188946	TRUE	0.00244903	TRUE	superpathway of L-tryptophan biosynthesis
243	PWY-7013	3.73335	0.000188946	TRUE	0.00244903	TRUE	L-1,2-propanediol degradation
297	PWY0-1338	3.82827	0.000129047	TRUE	0.00197676	TRUE	polymyxin resistance
300	PWY0-1533	4.08138	4.47692e-05	TRUE	0.00182027	TRUE	methylphosphonate degradation I
326	TCA-GLYOX-BYPASS	3.89155	9.96068e-05	TRUE	0.00182027	TRUE	superpathway of glyoxylate bypass and TCA
329	THREOCAT-PWY	3.85991	0.000113429	TRUE	0.00182027	TRUE	superpathway of L-threonine metabolism
57	GOLPDLCAT-PWY	2.75256	0.00591316	TRUE	0.0423986	TRUE	superpathway of glycerol degradation to 1,3-propanediol
59	HEME-BIOSYNTHESIS-II	3.48025	0.000500954	TRUE	0.00582143	TRUE	heme biosynthesis I (aerobic)
60	HEMESYN2-PWY	2.94239	0.0032569	TRUE	0.0238603	TRUE	heme biosynthesis II (anaerobic)
67	KDO-NAGLIPASYN-PWY	2.97403	0.00293918	TRUE	0.0220112	TRUE	superpathway of (Kdo)2-lipid A biosynthesis
68	KETOGLUCONMET-PWY	3.41697	0.000633225	TRUE	0.00688377	TRUE	ketogluconate metabolism
111	PPGPPMET-PWY	3.16386	0.00155692	TRUE	0.0119246	TRUE	ppGpp biosynthesis
123	PWY-5028	3.35369	0.000797412	TRUE	0.00707178	TRUE	L-histidine degradation II
153	PWY-5532	3.35369	0.000797412	TRUE	0.00707178	TRUE	adenosine nucleotides degradation IV
162	PWY-5747	3.35369	0.000797412	TRUE	0.00707178	TRUE	2-methylcitrate cycle II
163	PWY-5837	3.29041	0.0010004	TRUE	0.00784034	TRUE	1,4-dihydroxy-2-naphthoate biosynthesis I
164	PWY-5838	3.32205	0.000893577	TRUE	0.00752839	TRUE	superpathway of menaquinol-8 biosynthesis I
165	PWY-5840	3.32205	0.000893577	TRUE	0.00752839	TRUE	superpathway of menaquinol-7 biosynthesis
172	PWY-5861	3.29041	0.0010004	TRUE	0.00784034	TRUE	superpathway of demethylmenaquinol-8 biosynthesis
174	PWY-5863	3.29041	0.0010004	TRUE	0.00784034	TRUE	superpathway of phylloquinol biosynthesis
176	PWY-5897	3.35369	0.000797412	TRUE	0.00707178	TRUE	superpathway of menaquinol-11 biosynthesis
177	PWY-5898	3.35369	0.000797412	TRUE	0.00707178	TRUE	superpathway of menaquinol-12 biosynthesis
178	PWY-5899	3.35369	0.000797412	TRUE	0.00707178	TRUE	superpathway of menaquinol-13 biosynthesis
181	PWY-5918	3.51188	0.000444941	TRUE	0.00535518	TRUE	superpathay of heme biosynthesis from glutamate
280	PWY-7446	3.41697	0.000633225	TRUE	0.00688377	TRUE	sulfoglycolysis
306	PWY0-42	3.38533	0.000710927	TRUE	0.00707178	TRUE	2-methylcitrate cycle I
0	1CMET2-PWY	0.348025	0.727822	FALSE	0.901577	FALSE
1	3-HYDROXYPHENYLACETATE-DEGRADATION-PWY	2.24634	0.0246822	TRUE	0.145565	FALSE
2	AEROBACTINSYN-PWY	0.917519	0.358871	FALSE	0.650212	FALSE
4	ANAEROFRUCAT-PWY	0.22147	0.824726	FALSE	0.93266	FALSE
5	ANAGLYCOLYSIS-PWY	0.158193	0.874305	FALSE	0.969213	FALSE
6	ARG+POLYAMINE-SYN	0.316386	0.75171	FALSE	0.901577	FALSE
8	ARGORNPROST-PWY	-0.917519	0.358871	FALSE	0.650212	FALSE
9	ARGSYN-PWY	-0.348025	0.727822	FALSE	0.901577	FALSE
10	ARGSYNBSUB-PWY	-0.316386	0.75171	FALSE	0.901577	FALSE
11	ARO-PWY	0.126554	0.899293	FALSE	0.974475	FALSE
12	ASPASN-PWY	0.474579	0.635087	FALSE	0.901577	FALSE
14	BIOTIN-BIOSYNTHESIS-PWY	0.885881	0.375682	FALSE	0.666341	FALSE
15	BRANCHED-CHAIN-AA-SYN-PWY	0.379663	0.704195	FALSE	0.901577	FALSE
16	CALVIN-PWY	0.632772	0.526883	FALSE	0.803436	FALSE
17	CATECHOL-ORTHO-CLEAVAGE-PWY	1.17063	0.241748	FALSE	0.518912	FALSE
18	CENTFERM-PWY	0.727688	0.466805	FALSE	0.73856	FALSE
19	CHLOROPHYLL-SYN	0	1	FALSE	1	FALSE
20	COA-PWY	0.316386	0.75171	FALSE	0.901577	FALSE
21	COBALSYN-PWY	1.07571	0.282056	FALSE	0.569179	FALSE
22	CODH-PWY	-0.917519	0.358871	FALSE	0.650212	FALSE
23	COLANSYN-PWY	1.07571	0.282056	FALSE	0.569179	FALSE
24	COMPLETE-ARO-PWY	0.22147	0.824726	FALSE	0.93266	FALSE
25	DAPLYSINESYN-PWY	-0.189832	0.849441	FALSE	0.947886	FALSE
26	DENITRIFICATION-PWY	0.284747	0.775838	FALSE	0.901577	FALSE
27	DENOVOPURINE2-PWY	1.77176	0.0764341	FALSE	0.260185	FALSE
28	DTDPRHAMSYN-PWY	0.949158	0.34254	FALSE	0.644894	FALSE
31	FAO-PWY	1.86668	0.0619467	FALSE	0.219748	FALSE
32	FASYN-ELONG-PWY	1.45538	0.145565	FALSE	0.405417	FALSE
33	FASYN-INITIAL-PWY	0.854242	0.392971	FALSE	0.668844	FALSE
34	FERMENTATION-PWY	0.0632772	0.949546	FALSE	0.984606	FALSE
35	FOLSYN-PWY	0.790965	0.428964	FALSE	0.712123	FALSE
36	FUC-RHAMCAT-PWY	1.70848	0.0875465	FALSE	0.275731	FALSE
37	FUCCAT-PWY	1.89832	0.0576545	FALSE	0.213512	FALSE
38	GALACT-GLUCUROCAT-PWY	2.15142	0.0314427	TRUE	0.158152	FALSE
40	GALACTUROCAT-PWY	2.15142	0.0314427	TRUE	0.158152	FALSE
41	GALLATE-DEGRADATION-I-PWY	1.17063	0.241748	FALSE	0.518912	FALSE
42	GALLATE-DEGRADATION-II-PWY	1.17063	0.241748	FALSE	0.518912	FALSE
43	GLCMANNANAUT-PWY	0.0632772	0.949546	FALSE	0.984606	FALSE
46	GLUCONEO-PWY	0.126554	0.899293	FALSE	0.974475	FALSE
47	GLUCOSE1PMETAB-PWY	1.48701	0.137011	FALSE	0.391294	FALSE
48	GLUCUROCAT-PWY	2.08815	0.0367845	TRUE	0.172172	FALSE
49	GLUTORN-PWY	-0.126554	0.899293	FALSE	0.974475	FALSE
50	GLYCOCAT-PWY	-0.0949158	0.924382	FALSE	0.984606	FALSE
51	GLYCOGENSYNTH-PWY	-1.13899	0.254707	FALSE	0.536478	FALSE
53	GLYCOLYSIS	0.284747	0.775838	FALSE	0.901577	FALSE
54	GLYCOLYSIS-E-D	1.89832	0.0576545	FALSE	0.213512	FALSE
58	HCAMHPDEG-PWY	2.04069	0.0412817	TRUE	0.180674	FALSE
61	HEXITOLDEGSUPER-PWY	0.632772	0.526883	FALSE	0.803436	FALSE
62	HISDEG-PWY	1.42374	0.154523	FALSE	0.423367	FALSE
63	HISTSYN-PWY	-0.126554	0.899293	FALSE	0.974475	FALSE
64	HOMOSER-METSYN-PWY	0.0316386	0.97476	FALSE	1	FALSE
65	HSERMETANA-PWY	-0.348025	0.727822	FALSE	0.901577	FALSE
66	ILEUSYN-PWY	0.537856	0.590676	FALSE	0.873061	FALSE
69	LACTOSECAT-PWY	0.790965	0.428964	FALSE	0.712123	FALSE
70	LEU-DEG2-PWY	0.284747	0.775838	FALSE	0.901577	FALSE
71	LPSSYN-PWY	1.20227	0.22926	FALSE	0.518912	FALSE
72	MET-SAM-PWY	0.44294	0.657809	FALSE	0.901577	FALSE
73	METH-ACETATE-PWY	-1.07571	0.282056	FALSE	0.569179	FALSE
75	METHYLGALLATE-DEGRADATION-PWY	1.17063	0.241748	FALSE	0.518912	FALSE
76	NAD-BIOSYNTHESIS-II	-0.0632772	0.949546	FALSE	0.984606	FALSE
77	NADSYN-PWY	0	1	FALSE	1	FALSE
78	NAGLIPASYN-PWY	2.15142	0.0314427	TRUE	0.158152	FALSE
79	NONMEVIPP-PWY	0.316386	0.75171	FALSE	0.901577	FALSE
80	NONOXIPENT-PWY	0.917519	0.358871	FALSE	0.650212	FALSE
81	OANTIGEN-PWY	-0.44294	0.657809	FALSE	0.901577	FALSE
85	P108-PWY	1.70848	0.0875465	FALSE	0.275731	FALSE
86	P122-PWY	-0.474579	0.635087	FALSE	0.901577	FALSE
87	P124-PWY	-0.696049	0.486398	FALSE	0.755374	FALSE
88	P125-PWY	0.759326	0.447657	FALSE	0.728795	FALSE
89	P161-PWY	-1.04407	0.296451	FALSE	0.57088	FALSE
90	P162-PWY	0.759326	0.447657	FALSE	0.728795	FALSE
91	P163-PWY	0.44294	0.657809	FALSE	0.901577	FALSE
92	P164-PWY	2.05651	0.0397335	TRUE	0.178536	FALSE
93	P184-PWY	0.284747	0.775838	FALSE	0.901577	FALSE
94	P221-PWY	-1.96159	0.0498099	TRUE	0.197481	FALSE
95	P23-PWY	1.77176	0.0764341	FALSE	0.260185	FALSE
96	P281-PWY	0.284747	0.775838	FALSE	0.901577	FALSE
97	P341-PWY	-1.17063	0.241748	FALSE	0.518912	FALSE
98	P4-PWY	0.569495	0.56902	FALSE	0.852266	FALSE
99	P42-PWY	1.29718	0.194568	FALSE	0.475142	FALSE
100	P441-PWY	1.70848	0.0875465	FALSE	0.275731	FALSE
101	P461-PWY	-0.284747	0.775838	FALSE	0.901577	FALSE
102	P562-PWY	-1.55029	0.121072	FALSE	0.354792	FALSE
103	PANTO-PWY	0.949158	0.34254	FALSE	0.644894	FALSE
104	PANTOSYN-PWY	0.696049	0.486398	FALSE	0.755374	FALSE
105	PENTOSE-P-PWY	1.64521	0.0999271	FALSE	0.300673	FALSE
106	PEPTIDOGLYCANSYN-PWY	0.189832	0.849441	FALSE	0.947886	FALSE
107	PHOSLIPSYN-PWY	0	1	FALSE	1	FALSE
108	POLYAMINSYN3-PWY	-0.696049	0.486398	FALSE	0.755374	FALSE
109	POLYAMSYN-PWY	0.0949158	0.924382	FALSE	0.984606	FALSE
110	POLYISOPRENSYN-PWY	2.08815	0.0367845	TRUE	0.172172	FALSE
112	PROTOCATECHUATE-ORTHO-CLEAVAGE-PWY	1.17063	0.241748	FALSE	0.518912	FALSE
113	PRPP-PWY	1.58193	0.113666	FALSE	0.336011	FALSE
114	PWY-1269	2.18306	0.0290311	TRUE	0.152867	FALSE
115	PWY-1861	1.51865	0.12885	FALSE	0.371132	FALSE
116	PWY-2941	-0.696049	0.486398	FALSE	0.755374	FALSE
117	PWY-2942	0.44294	0.657809	FALSE	0.901577	FALSE
118	PWY-3001	0.411302	0.680851	FALSE	0.901577	FALSE
119	PWY-3781	0.790965	0.428964	FALSE	0.712123	FALSE
120	PWY-4984	0.727688	0.466805	FALSE	0.73856	FALSE
121	PWY-5005	1.89832	0.0576545	FALSE	0.213512	FALSE
122	PWY-5022	2.46781	0.0135942	TRUE	0.091625	FALSE
124	PWY-5088	-1.3921	0.163893	FALSE	0.431498	FALSE
125	PWY-5097	0.537856	0.590676	FALSE	0.873061	FALSE
126	PWY-5100	0.253109	0.800184	FALSE	0.9235	FALSE
127	PWY-5101	0.253109	0.800184	FALSE	0.9235	FALSE
128	PWY-5103	0.284747	0.775838	FALSE	0.901577	FALSE
129	PWY-5104	0.0632772	0.949546	FALSE	0.984606	FALSE
130	PWY-5121	0.22147	0.824726	FALSE	0.93266	FALSE
131	PWY-5154	1.3921	0.163893	FALSE	0.431498	FALSE
132	PWY-5177	0.569495	0.56902	FALSE	0.852266	FALSE
133	PWY-5178	0.284747	0.775838	FALSE	0.901577	FALSE
134	PWY-5180	0.363844	0.715975	FALSE	0.901577	FALSE
135	PWY-5181	1.17063	0.241748	FALSE	0.518912	FALSE
136	PWY-5182	0.363844	0.715975	FALSE	0.901577	FALSE
137	PWY-5188	1.04407	0.296451	FALSE	0.57088	FALSE
138	PWY-5189	1.04407	0.296451	FALSE	0.57088	FALSE
139	PWY-5265	2.56273	0.0103854	TRUE	0.072914	FALSE
140	PWY-5304	-1.70848	0.0875465	FALSE	0.275731	FALSE
141	PWY-5345	1.86668	0.0619467	FALSE	0.219748	FALSE
142	PWY-5347	0.411302	0.680851	FALSE	0.901577	FALSE
143	PWY-5384	-2.08815	0.0367845	TRUE	0.172172	FALSE
144	PWY-5415	1.21809	0.223191	FALSE	0.518912	FALSE
145	PWY-5417	1.17063	0.241748	FALSE	0.518912	FALSE
146	PWY-5431	1.17063	0.241748	FALSE	0.518912	FALSE
147	PWY-5484	0.44294	0.657809	FALSE	0.901577	FALSE
148	PWY-5505	0.284747	0.775838	FALSE	0.901577	FALSE
149	PWY-5507	0.284747	0.775838	FALSE	0.901577	FALSE
150	PWY-5509	0.917519	0.358871	FALSE	0.650212	FALSE
151	PWY-5529	0	1	FALSE	1	FALSE
152	PWY-5531	0	1	FALSE	1	FALSE
154	PWY-5651	0	1	FALSE	1	FALSE
155	PWY-5659	0.601133	0.547751	FALSE	0.827767	FALSE
156	PWY-5667	0.0632772	0.949546	FALSE	0.984606	FALSE
157	PWY-5676	-2.40453	0.0161931	TRUE	0.104944	FALSE
158	PWY-5677	2.34126	0.019219	TRUE	0.119941	FALSE
159	PWY-5686	0.284747	0.775838	FALSE	0.901577	FALSE
160	PWY-5695	1.96159	0.0498099	TRUE	0.197481	FALSE
161	PWY-5705	-0.379663	0.704195	FALSE	0.901577	FALSE
168	PWY-5855	1.64521	0.0999271	FALSE	0.300673	FALSE
169	PWY-5856	1.64521	0.0999271	FALSE	0.300673	FALSE
170	PWY-5857	1.64521	0.0999271	FALSE	0.300673	FALSE
179	PWY-5910	0.284747	0.775838	FALSE	0.901577	FALSE
180	PWY-5913	2.34126	0.019219	TRUE	0.119941	FALSE
183	PWY-5971	0.0949158	0.924382	FALSE	0.984606	FALSE
184	PWY-5973	0.348025	0.727822	FALSE	0.901577	FALSE
185	PWY-5989	0.854242	0.392971	FALSE	0.668844	FALSE
186	PWY-6071	2.2147	0.0267805	TRUE	0.145565	FALSE
187	PWY-6121	0.44294	0.657809	FALSE	0.901577	FALSE
188	PWY-6122	0.44294	0.657809	FALSE	0.901577	FALSE
189	PWY-6123	0.348025	0.727822	FALSE	0.901577	FALSE
190	PWY-6125	2.05651	0.0397335	TRUE	0.178536	FALSE
191	PWY-6126	0.727688	0.466805	FALSE	0.73856	FALSE
192	PWY-6147	1.07571	0.282056	FALSE	0.569179	FALSE
193	PWY-6151	-0.949158	0.34254	FALSE	0.644894	FALSE
194	PWY-6163	0.348025	0.727822	FALSE	0.901577	FALSE
195	PWY-6165	0.474579	0.635087	FALSE	0.901577	FALSE
196	PWY-6182	1.17063	0.241748	FALSE	0.518912	FALSE
197	PWY-6185	1.17063	0.241748	FALSE	0.518912	FALSE
198	PWY-621	-0.379663	0.704195	FALSE	0.901577	FALSE
199	PWY-6263	-2.30962	0.0209093	TRUE	0.125829	FALSE
200	PWY-6269	0.917519	0.358871	FALSE	0.650212	FALSE
201	PWY-6277	0.44294	0.657809	FALSE	0.901577	FALSE
202	PWY-6282	0.854242	0.392971	FALSE	0.668844	FALSE
203	PWY-6317	-0.601133	0.547751	FALSE	0.827767	FALSE
204	PWY-6338	0.284747	0.775838	FALSE	0.901577	FALSE
205	PWY-6339	0.284747	0.775838	FALSE	0.901577	FALSE
206	PWY-6353	0.790965	0.428964	FALSE	0.712123	FALSE
207	PWY-6385	0.158193	0.874305	FALSE	0.969213	FALSE
208	PWY-6386	0.0949158	0.924382	FALSE	0.984606	FALSE
209	PWY-6387	0.284747	0.775838	FALSE	0.901577	FALSE
210	PWY-6396	1.42374	0.154523	FALSE	0.423367	FALSE
211	PWY-6467	2.2147	0.0267805	TRUE	0.145565	FALSE
212	PWY-6470	0.22147	0.824726	FALSE	0.93266	FALSE
213	PWY-6471	-2.2147	0.0267805	TRUE	0.145565	FALSE
214	PWY-6478	1.32882	0.183907	FALSE	0.459086	FALSE
215	PWY-6507	1.36046	0.173684	FALSE	0.450244	FALSE
216	PWY-6519	0.885881	0.375682	FALSE	0.666341	FALSE
217	PWY-6545	-0.22147	0.824726	FALSE	0.93266	FALSE
218	PWY-6562	1.3921	0.163893	FALSE	0.431498	FALSE
219	PWY-6572	0.0316386	0.97476	FALSE	1	FALSE
220	PWY-6588	0.0632772	0.949546	FALSE	0.984606	FALSE
221	PWY-6590	0.727688	0.466805	FALSE	0.73856	FALSE
222	PWY-6608	2.2147	0.0267805	TRUE	0.145565	FALSE
223	PWY-6609	0.0632772	0.949546	FALSE	0.984606	FALSE
224	PWY-6612	0.854242	0.392971	FALSE	0.668844	FALSE
225	PWY-6628	1.04407	0.296451	FALSE	0.57088	FALSE
227	PWY-6630	1.04407	0.296451	FALSE	0.57088	FALSE
228	PWY-6690	2.04069	0.0412817	TRUE	0.180674	FALSE
229	PWY-6700	1.86668	0.0619467	FALSE	0.219748	FALSE
230	PWY-6703	1.70848	0.0875465	FALSE	0.275731	FALSE
231	PWY-6708	1.64521	0.0999271	FALSE	0.300673	FALSE
232	PWY-6737	-0.632772	0.526883	FALSE	0.803436	FALSE
233	PWY-6749	-1.07571	0.282056	FALSE	0.569179	FALSE
234	PWY-6876	-1.17063	0.241748	FALSE	0.518912	FALSE
235	PWY-6891	1.07571	0.282056	FALSE	0.569179	FALSE
236	PWY-6892	0.348025	0.727822	FALSE	0.901577	FALSE
237	PWY-6895	1.58193	0.113666	FALSE	0.336011	FALSE
238	PWY-6897	0.22147	0.824726	FALSE	0.93266	FALSE
239	PWY-6901	0.854242	0.392971	FALSE	0.668844	FALSE
240	PWY-6906	2.54691	0.0108682	TRUE	0.0747468	FALSE
241	PWY-6969	1.13899	0.254707	FALSE	0.536478	FALSE
242	PWY-7003	1.26554	0.205676	FALSE	0.491581	FALSE
244	PWY-7090	-1.86668	0.0619467	FALSE	0.219748	FALSE
245	PWY-7094	0.284747	0.775838	FALSE	0.901577	FALSE
246	PWY-7097	0.284747	0.775838	FALSE	0.901577	FALSE
247	PWY-7098	0.284747	0.775838	FALSE	0.901577	FALSE
248	PWY-7111	0.126554	0.899293	FALSE	0.974475	FALSE
249	PWY-7159	0	1	FALSE	1	FALSE
250	PWY-7184	1.96159	0.0498099	TRUE	0.197481	FALSE
251	PWY-7187	1.32882	0.183907	FALSE	0.459086	FALSE
252	PWY-7196	2.02487	0.0428807	TRUE	0.185267	FALSE
253	PWY-7197	2.11979	0.0340241	TRUE	0.166176	FALSE
254	PWY-7198	-1.10735	0.268142	FALSE	0.561267	FALSE
255	PWY-7199	0.759326	0.447657	FALSE	0.728795	FALSE
256	PWY-7200	1.32882	0.183907	FALSE	0.459086	FALSE
257	PWY-7208	0.411302	0.680851	FALSE	0.901577	FALSE
258	PWY-7210	-0.790965	0.428964	FALSE	0.712123	FALSE
259	PWY-7211	1.29718	0.194568	FALSE	0.475142	FALSE
260	PWY-7219	0.411302	0.680851	FALSE	0.901577	FALSE
261	PWY-7220	1.32882	0.183907	FALSE	0.459086	FALSE
262	PWY-7221	0.379663	0.704195	FALSE	0.901577	FALSE
263	PWY-7222	1.32882	0.183907	FALSE	0.459086	FALSE
264	PWY-7228	2.18306	0.0290311	TRUE	0.152867	FALSE
265	PWY-7229	0.727688	0.466805	FALSE	0.73856	FALSE
266	PWY-7234	0.189832	0.849441	FALSE	0.947886	FALSE
267	PWY-7237	-1.13899	0.254707	FALSE	0.536478	FALSE
268	PWY-7242	1.96159	0.0498099	TRUE	0.197481	FALSE
269	PWY-7254	1.92995	0.0536125	FALSE	0.207671	FALSE
270	PWY-7315	0.949158	0.34254	FALSE	0.644894	FALSE
271	PWY-7323	0.727688	0.466805	FALSE	0.73856	FALSE
272	PWY-7328	1.45538	0.145565	FALSE	0.405417	FALSE
273	PWY-7332	-0.854242	0.392971	FALSE	0.668844	FALSE
274	PWY-7371	-2.32544	0.0200486	TRUE	0.122843	FALSE
275	PWY-7374	-1.8034	0.0713254	FALSE	0.250382	FALSE
276	PWY-7377	1.3921	0.163893	FALSE	0.431498	FALSE
277	PWY-7392	0.348025	0.727822	FALSE	0.901577	FALSE
278	PWY-7400	-0.348025	0.727822	FALSE	0.901577	FALSE
279	PWY-7431	-0.411302	0.680851	FALSE	0.901577	FALSE
281	PWY-7456	-0.759326	0.447657	FALSE	0.728795	FALSE
282	PWY-7539	1.04407	0.296451	FALSE	0.57088	FALSE
283	PWY-7560	0.316386	0.75171	FALSE	0.901577	FALSE
284	PWY-7644	-0.0158193	0.987379	FALSE	1	FALSE
285	PWY-7663	0.664411	0.506428	FALSE	0.782872	FALSE
286	PWY-7664	0.854242	0.392971	FALSE	0.668844	FALSE
287	PWY-841	1.74012	0.0818374	FALSE	0.273062	FALSE
288	PWY-922	0.284747	0.775838	FALSE	0.901577	FALSE
289	PWY0-1061	0.0949158	0.924382	FALSE	0.984606	FALSE
290	PWY0-1241	1.96159	0.0498099	TRUE	0.197481	FALSE
291	PWY0-1261	0.284747	0.775838	FALSE	0.901577	FALSE
292	PWY0-1277	2.00905	0.0445317	TRUE	0.189964	FALSE
293	PWY0-1296	0	1	FALSE	1	FALSE
294	PWY0-1297	-0.0316386	0.97476	FALSE	1	FALSE
295	PWY0-1298	0.379663	0.704195	FALSE	0.901577	FALSE
296	PWY0-1319	0.0632772	0.949546	FALSE	0.984606	FALSE
298	PWY0-1415	2.43617	0.0148436	TRUE	0.0980843	FALSE
299	PWY0-1479	1.99323	0.0462361	TRUE	0.194769	FALSE
301	PWY0-1586	-1.3921	0.163893	FALSE	0.431498	FALSE
302	PWY0-162	1.89832	0.0576545	FALSE	0.213512	FALSE
303	PWY0-166	1.26554	0.205676	FALSE	0.491581	FALSE
304	PWY0-321	2.2147	0.0267805	TRUE	0.145565	FALSE
305	PWY0-41	1.92995	0.0536125	FALSE	0.207671	FALSE
307	PWY0-781	0.348025	0.727822	FALSE	0.901577	FALSE
308	PWY0-845	1.74012	0.0818374	FALSE	0.273062	FALSE
309	PWY0-862	1.04407	0.296451	FALSE	0.57088	FALSE
310	PWY490-3	1.17063	0.241748	FALSE	0.518912	FALSE
311	PWY4FS-7	-0.44294	0.657809	FALSE	0.901577	FALSE
312	PWY4FS-8	-0.44294	0.657809	FALSE	0.901577	FALSE
313	PWYG-321	0.854242	0.392971	FALSE	0.668844	FALSE
314	PYRIDNUCSAL-PWY	0.126554	0.899293	FALSE	0.974475	FALSE
315	PYRIDNUCSYN-PWY	-0.0632772	0.949546	FALSE	0.984606	FALSE
316	PYRIDOXSYN-PWY	1.77176	0.0764341	FALSE	0.260185	FALSE
317	REDCITCYC	2.05651	0.0397335	TRUE	0.178536	FALSE
318	RHAMCAT-PWY	1.36046	0.173684	FALSE	0.450244	FALSE
319	RIBOSYN2-PWY	1.26554	0.205676	FALSE	0.491581	FALSE
320	RUMP-PWY	1.45538	0.145565	FALSE	0.405417	FALSE
321	SALVADEHYPOX-PWY	1.17063	0.241748	FALSE	0.518912	FALSE
322	SER-GLYSYN-PWY	-0.189832	0.849441	FALSE	0.947886	FALSE
323	SO4ASSIM-PWY	0.885881	0.375682	FALSE	0.666341	FALSE
324	SULFATE-CYS-PWY	0.885881	0.375682	FALSE	0.666341	FALSE
325	TCA	1.51865	0.12885	FALSE	0.371132	FALSE
327	TEICHOICACID-PWY	-1.04407	0.296451	FALSE	0.57088	FALSE
328	THISYN-PWY	2.11979	0.0340241	TRUE	0.166176	FALSE
330	THRESYN-PWY	0.126554	0.899293	FALSE	0.974475	FALSE
331	TRNA-CHARGING-PWY	0.348025	0.727822	FALSE	0.901577	FALSE
332	TRPSYN-PWY	1.29718	0.194568	FALSE	0.475142	FALSE
333	TYRFUMCAT-PWY	0.284747	0.775838	FALSE	0.901577	FALSE
334	UBISYN-PWY	1.70848	0.0875465	FALSE	0.275731	FALSE
335	UDPNAGSYN-PWY	-0.917519	0.358871	FALSE	0.650212	FALSE
336	VALSYN-PWY	0.537856	0.590676	FALSE	0.873061	FALSE

## Sheet: DeltaActive_vs_DeltaControl
	Pathway	z-stat	pval	reject	p_corr	reject_corr
319	RIBOSYN2-PWY	2.58234	0.0098134	TRUE	0.357793	FALSE	flavin biosynthesis I (bacteria and plants)
164	PWY-5838	2.54	0.0110852	TRUE	0.357793	FALSE	superpathway of menaquinol-8 biosynthesis I
165	PWY-5840	2.54	0.0110852	TRUE	0.357793	FALSE	superpathway of menaquinol-7 biosynthesis
176	PWY-5897	2.54	0.0110852	TRUE	0.357793	FALSE	superpathway of menaquinol-11 biosynthesis
177	PWY-5898	2.54	0.0110852	TRUE	0.357793	FALSE	superpathway of menaquinol-12 biosynthesis
178	PWY-5899	2.54	0.0110852	TRUE	0.357793	FALSE	superpathway of menaquinol-13 biosynthesis
229	PWY-6700	2.54	0.0110852	TRUE	0.357793	FALSE	queuosine biosynthesis
104	PANTOSYN-PWY	2.49767	0.0125013	TRUE	0.357793	FALSE	pantothenate and coenzyme A biosynthesis I
172	PWY-5861	2.37067	0.0177559	TRUE	0.357793	FALSE	superpathway of demethylmenaquinol-8 biosynthesis
121	PWY-5005	2.32834	0.0198943	TRUE	0.357793	FALSE	biotin biosynthesis II
163	PWY-5837	2.32834	0.0198943	TRUE	0.357793	FALSE	1,4-dihydroxy-2-naphthoate biosynthesis I
174	PWY-5863	2.32834	0.0198943	TRUE	0.357793	FALSE	superpathway of phylloquinol biosynthesis
285	PWY-7663	2.32834	0.0198943	TRUE	0.357793	FALSE	gondoate biosynthesis (anaerobic)
21	COBALSYN-PWY	2.24367	0.0248537	TRUE	0.357793	FALSE	adenosylcobalamin salvage from cobinamide I
103	PANTO-PWY	2.24367	0.0248537	TRUE	0.357793	FALSE	phosphopantothenate biosynthesis I
184	PWY-5973	2.24367	0.0248537	TRUE	0.357793	FALSE	cis-vaccenate biosynthesis
87	P124-PWY	-2.20134	0.0277123	TRUE	0.357793	FALSE	Bifidobacterium shunt
230	PWY-6703	2.20134	0.0277123	TRUE	0.357793	FALSE	preQ0 biosynthesis
328	THISYN-PWY	2.20134	0.0277123	TRUE	0.357793	FALSE	superpathway of thiamin diphosphate biosynthesis I
63	HISTSYN-PWY	2.159	0.03085	TRUE	0.357793	FALSE	L-histidine biosynthesis
79	NONMEVIPP-PWY	2.159	0.03085	TRUE	0.357793	FALSE	methylerythritol phosphate pathway I
148	PWY-5505	2.159	0.03085	TRUE	0.357793	FALSE	L-glutamate and L-glutamine biosynthesis
150	PWY-5509	2.159	0.03085	TRUE	0.357793	FALSE	adenosylcobalamin biosynthesis from cobyrinate a,c-diamide I
200	PWY-6269	2.159	0.03085	TRUE	0.357793	FALSE	adenosylcobalamin salvage from cobinamide II
283	PWY-7560	2.159	0.03085	TRUE	0.357793	FALSE	methylerythritol phosphate pathway II
16	CALVIN-PWY	2.07434	0.0380482	TRUE	0.357793	FALSE	Calvin-Benson-Bassham cycle
86	P122-PWY	-2.07434	0.0380482	TRUE	0.357793	FALSE	heterolactic fermentation
332	TRPSYN-PWY	2.07434	0.0380482	TRUE	0.357793	FALSE	L-tryptophan biosynthesis
130	PWY-5121	2.032	0.0421535	TRUE	0.357793	FALSE	superpathway of geranylgeranyl diphosphate biosynthesis II (via MEP)
309	PWY0-862	1.98967	0.0466274	TRUE	0.357793	FALSE	(5Z)-dodec-5-enoate biosynthesis
110	POLYISOPRENSYN-PWY	1.94734	0.0514946	FALSE	0.357793	FALSE	polyisoprenoid biosynthesis (E. coli)
131	PWY-5154	1.94734	0.0514946	FALSE	0.357793	FALSE	L-arginine biosynthesis III (via N-acetyl-L-citrulline)
188	PWY-6122	1.94734	0.0514946	FALSE	0.357793	FALSE	5-aminoimidazole ribonucleotide biosynthesis II
201	PWY-6277	1.94734	0.0514946	FALSE	0.357793	FALSE	superpathway of 5-aminoimidazole ribonucleotide biosynthesis
202	PWY-6282	1.94734	0.0514946	FALSE	0.357793	FALSE	palmitoleate biosynthesis I (from (5Z)-dodec-5-enoate)
323	SO4ASSIM-PWY	1.94734	0.0514946	FALSE	0.357793	FALSE	sulfate reduction I (assimilatory)
324	SULFATE-CYS-PWY	1.94734	0.0514946	FALSE	0.357793	FALSE	superpathway of sulfate assimilation and cysteine biosynthesis
6	ARG+POLYAMINE-SYN	1.905	0.0567798	FALSE	0.357793	FALSE	superpathway of arginine and polyamine biosynthesis
20	COA-PWY	1.905	0.0567798	FALSE	0.357793	FALSE	coenzyme A biosynthesis I
114	PWY-1269	1.905	0.0567798	FALSE	0.357793	FALSE	CMP-3-deoxy-D-manno-octulosonate biosynthesis I
129	PWY-5104	1.905	0.0567798	FALSE	0.357793	FALSE	L-isoleucine biosynthesis IV
137	PWY-5188	1.905	0.0567798	FALSE	0.357793	FALSE	tetrapyrrole biosynthesis I (from glutamate)
185	PWY-5989	1.905	0.0567798	FALSE	0.357793	FALSE	stearate biosynthesis II (bacteria and plants)
187	PWY-6121	1.905	0.0567798	FALSE	0.357793	FALSE	5-aminoimidazole ribonucleotide biosynthesis I
211	PWY-6467	1.905	0.0567798	FALSE	0.357793	FALSE	Kdo transfer to lipid IVA III (Chlamydia)
227	PWY-6630	1.905	0.0567798	FALSE	0.357793	FALSE	superpathway of L-tyrosine biosynthesis
286	PWY-7664	1.905	0.0567798	FALSE	0.357793	FALSE	oleate biosynthesis IV (anaerobic)
290	PWY0-1241	1.905	0.0567798	FALSE	0.357793	FALSE	ADP-L-glycero-&beta;-D-manno-heptose biosynthesis
33	FASYN-INITIAL-PWY	1.86267	0.0625089	FALSE	0.357793	FALSE	superpathway of fatty acid biosynthesis initiation (E. coli)
194	PWY-6163	1.86267	0.0625089	FALSE	0.357793	FALSE	chorismate biosynthesis from 3-dehydroquinate
225	PWY-6628	1.86267	0.0625089	FALSE	0.357793	FALSE	superpathway of L-phenylalanine biosynthesis
243	PWY-7013	1.86267	0.0625089	FALSE	0.357793	FALSE	L-1,2-propanediol degradation
253	PWY-7197	1.86267	0.0625089	FALSE	0.357793	FALSE	pyrimidine deoxyribonucleotide phosphorylation
269	PWY-7254	1.86267	0.0625089	FALSE	0.357793	FALSE	TCA cycle VII (acetate-producers)
24	COMPLETE-ARO-PWY	1.82034	0.068708	FALSE	0.357793	FALSE	superpathway of aromatic amino acid biosynthesis
78	NAGLIPASYN-PWY	1.82034	0.068708	FALSE	0.357793	FALSE	lipid IVA biosynthesis
257	PWY-7208	1.82034	0.068708	FALSE	0.357793	FALSE	superpathway of pyrimidine nucleobases salvage
281	PWY-7456	1.82034	0.068708	FALSE	0.357793	FALSE	mannan degradation
313	PWYG-321	1.82034	0.068708	FALSE	0.357793	FALSE	mycolate biosynthesis
331	TRNA-CHARGING-PWY	1.82034	0.068708	FALSE	0.357793	FALSE	tRNA charging
11	ARO-PWY	1.778	0.0754036	FALSE	0.357793	FALSE	chorismate biosynthesis I
310	PWY490-3	1.778	0.0754036	FALSE	0.357793	FALSE	nitrate reduction VI (assimilatory)
23	COLANSYN-PWY	1.73567	0.0826225	FALSE	0.357793	FALSE	colanic acid building blocks biosynthesis
60	HEMESYN2-PWY	1.73567	0.0826225	FALSE	0.357793	FALSE	heme biosynthesis II (anaerobic)
117	PWY-2942	1.73567	0.0826225	FALSE	0.357793	FALSE	L-lysine biosynthesis III
118	PWY-3001	1.73567	0.0826225	FALSE	0.357793	FALSE	superpathway of L-isoleucine biosynthesis I
127	PWY-5101	1.73567	0.0826225	FALSE	0.357793	FALSE	L-isoleucine biosynthesis II
138	PWY-5189	1.73567	0.0826225	FALSE	0.357793	FALSE	tetrapyrrole biosynthesis II (from glycine)
330	THRESYN-PWY	1.73567	0.0826225	FALSE	0.357793	FALSE	superpathway of L-threonine biosynthesis
0	1CMET2-PWY	1.69334	0.0903917	FALSE	0.357793	FALSE	N10-formyl-tetrahydrofolate biosynthesis
15	BRANCHED-CHAIN-AA-SYN-PWY	1.69334	0.0903917	FALSE	0.357793	FALSE	superpathway of branched amino acid biosynthesis
66	ILEUSYN-PWY	1.69334	0.0903917	FALSE	0.357793	FALSE	L-isoleucine biosynthesis I (from threonine)
80	NONOXIPENT-PWY	1.69334	0.0903917	FALSE	0.357793	FALSE	pentose phosphate pathway (non-oxidative branch)
85	P108-PWY	1.69334	0.0903917	FALSE	0.357793	FALSE	pyruvate fermentation to propanoate I
109	POLYAMSYN-PWY	1.69334	0.0903917	FALSE	0.357793	FALSE	superpathway of polyamine biosynthesis I
128	PWY-5103	1.69334	0.0903917	FALSE	0.357793	FALSE	L-isoleucine biosynthesis III
134	PWY-5180	-1.69334	0.0903917	FALSE	0.357793	FALSE	toluene degradation I (aerobic) (via o-cresol)
136	PWY-5182	-1.69334	0.0903917	FALSE	0.357793	FALSE	toluene degradation II (aerobic) (via 4-methylcatechol)
236	PWY-6892	1.69334	0.0903917	FALSE	0.357793	FALSE	thiazole biosynthesis I (E. coli)
237	PWY-6895	1.69334	0.0903917	FALSE	0.357793	FALSE	superpathway of thiamin diphosphate biosynthesis II
240	PWY-6906	-1.69334	0.0903917	FALSE	0.357793	FALSE	chitin derivatives degradation
252	PWY-7196	1.69334	0.0903917	FALSE	0.357793	FALSE	superpathway of pyrimidine ribonucleosides salvage
322	SER-GLYSYN-PWY	1.69334	0.0903917	FALSE	0.357793	FALSE	superpathway of L-serine and glycine biosynthesis I
336	VALSYN-PWY	1.69334	0.0903917	FALSE	0.357793	FALSE	L-valine biosynthesis
12	ASPASN-PWY	1.651	0.0987382	FALSE	0.357793	FALSE	superpathway of L-aspartate and L-asparagine biosynthesis
125	PWY-5097	1.651	0.0987382	FALSE	0.357793	FALSE	L-lysine biosynthesis VI
156	PWY-5667	1.651	0.0987382	FALSE	0.357793	FALSE	CDP-diacylglycerol biosynthesis I
189	PWY-6123	1.651	0.0987382	FALSE	0.357793	FALSE	inosine-5'-phosphate biosynthesis I
223	PWY-6609	1.651	0.0987382	FALSE	0.357793	FALSE	adenine and adenosine salvage III
255	PWY-7199	1.651	0.0987382	FALSE	0.357793	FALSE	pyrimidine deoxyribonucleosides salvage
260	PWY-7219	1.651	0.0987382	FALSE	0.357793	FALSE	adenosine ribonucleotides de novo biosynthesis
296	PWY0-1319	1.651	0.0987382	FALSE	0.357793	FALSE	CDP-diacylglycerol biosynthesis II
302	PWY0-162	1.651	0.0987382	FALSE	0.357793	FALSE	superpathway of pyrimidine ribonucleotides de novo biosynthesis
106	PEPTIDOGLYCANSYN-PWY	1.60867	0.107689	FALSE	0.369346	FALSE	peptidoglycan biosynthesis I (meso-diaminopimelate containing)
159	PWY-5686	1.60867	0.107689	FALSE	0.369346	FALSE	UMP biosynthesis
160	PWY-5695	1.60867	0.107689	FALSE	0.369346	FALSE	urate biosynthesis/inosine 5'-phosphate degradation
287	PWY-841	1.60867	0.107689	FALSE	0.369346	FALSE	superpathway of purine nucleotides de novo biosynthesis I
314	PYRIDNUCSAL-PWY	1.60867	0.107689	FALSE	0.369346	FALSE	NAD salvage pathway I
5	ANAGLYCOLYSIS-PWY	1.56633	0.11727	FALSE	0.369346	FALSE	glycolysis III (from glucose)
27	DENOVOPURINE2-PWY	1.56633	0.11727	FALSE	0.369346	FALSE	superpathway of purine nucleotides de novo biosynthesis II
32	FASYN-ELONG-PWY	1.56633	0.11727	FALSE	0.369346	FALSE	fatty acid elongation -- saturated
190	PWY-6125	1.56633	0.11727	FALSE	0.369346	FALSE	superpathway of guanosine nucleotides de novo biosynthesis II
207	PWY-6385	1.56633	0.11727	FALSE	0.369346	FALSE	peptidoglycan biosynthesis III (mycobacteria)
209	PWY-6387	1.56633	0.11727	FALSE	0.369346	FALSE	UDP-N-acetylmuramoyl-pentapeptide biosynthesis I (meso-diaminopimelate containing)
232	PWY-6737	1.56633	0.11727	FALSE	0.369346	FALSE	starch degradation V
264	PWY-7228	1.56633	0.11727	FALSE	0.369346	FALSE	superpathway of guanosine nucleotides de novo biosynthesis I
282	PWY-7539	1.56633	0.11727	FALSE	0.369346	FALSE	6-hydroxymethyl-dihydropterin diphosphate biosynthesis III (Chlamydia)
9	ARGSYN-PWY	1.524	0.127508	FALSE	0.373655	FALSE	L-arginine biosynthesis I (via L-ornithine)
59	HEME-BIOSYNTHESIS-II	1.524	0.127508	FALSE	0.373655	FALSE	heme biosynthesis I (aerobic)
62	HISDEG-PWY	1.524	0.127508	FALSE	0.373655	FALSE	L-histidine degradation I
158	PWY-5677	1.524	0.127508	FALSE	0.373655	FALSE	succinate fermentation to butanoate
181	PWY-5918	1.524	0.127508	FALSE	0.373655	FALSE	superpathay of heme biosynthesis from glutamate
208	PWY-6386	1.524	0.127508	FALSE	0.373655	FALSE	UDP-N-acetylmuramoyl-pentapeptide biosynthesis II (lysine-containing)
278	PWY-7400	1.524	0.127508	FALSE	0.373655	FALSE	L-arginine biosynthesis IV (archaebacteria)
315	PYRIDNUCSYN-PWY	1.524	0.127508	FALSE	0.373655	FALSE	NAD biosynthesis I (from aspartate)
108	POLYAMINSYN3-PWY	1.48167	0.138429	FALSE	0.392021	FALSE	superpathway of polyamine biosynthesis II
141	PWY-5345	1.48167	0.138429	FALSE	0.392021	FALSE	superpathway of L-methionine biosynthesis (by sulfhydrylation)
155	PWY-5659	1.48167	0.138429	FALSE	0.392021	FALSE	GDP-mannose biosynthesis
256	PWY-7200	1.48167	0.138429	FALSE	0.392021	FALSE	superpathway of pyrimidine deoxyribonucleoside salvage
50	GLYCOCAT-PWY	1.43933	0.150056	FALSE	0.411128	FALSE	glycogen degradation I (bacterial)
99	P42-PWY	1.43933	0.150056	FALSE	0.411128	FALSE	incomplete reductive TCA cycle
107	PHOSLIPSYN-PWY	1.43933	0.150056	FALSE	0.411128	FALSE	superpathway of phospholipid biosynthesis I (bacteria)
262	PWY-7221	1.43933	0.150056	FALSE	0.411128	FALSE	guanosine ribonucleotides de novo biosynthesis
46	GLUCONEO-PWY	1.397	0.162413	FALSE	0.43097	FALSE	gluconeogenesis I
49	GLUTORN-PWY	1.397	0.162413	FALSE	0.43097	FALSE	L-ornithine biosynthesis
179	PWY-5910	-1.397	0.162413	FALSE	0.43097	FALSE	superpathway of geranylgeranyldiphosphate biosynthesis I (via mevalonate)
288	PWY-922	-1.397	0.162413	FALSE	0.43097	FALSE	mevalonate pathway I
10	ARGSYNBSUB-PWY	1.35467	0.175523	FALSE	0.448116	FALSE	L-arginine biosynthesis II (acetyl cycle)
195	PWY-6165	1.35467	0.175523	FALSE	0.448116	FALSE	chorismate biosynthesis II (archaea)
238	PWY-6897	1.35467	0.175523	FALSE	0.448116	FALSE	thiamin salvage II
266	PWY-7234	-1.35467	0.175523	FALSE	0.448116	FALSE	inosine-5'-phosphate biosynthesis III
298	PWY0-1415	1.35467	0.175523	FALSE	0.448116	FALSE	superpathway of heme biosynthesis from uroporphyrinogen-III
14	BIOTIN-BIOSYNTHESIS-PWY	1.31233	0.189407	FALSE	0.476345	FALSE	biotin biosynthesis I
303	PWY0-166	1.31233	0.189407	FALSE	0.476345	FALSE	superpathway of pyrimidine deoxyribonucleotides de novo biosynthesis (E. coli)
265	PWY-7229	1.27	0.204084	FALSE	0.509455	FALSE	superpathway of adenosine nucleotides de novo biosynthesis I
40	GALACTUROCAT-PWY	1.22767	0.219572	FALSE	0.524792	FALSE	D-galacturonate degradation I
54	GLYCOLYSIS-E-D	1.22767	0.219572	FALSE	0.524792	FALSE	superpathway of glycolysis and Entner-Doudoroff
216	PWY-6519	1.22767	0.219572	FALSE	0.524792	FALSE	8-amino-7-oxononanoate biosynthesis I
241	PWY-6969	1.22767	0.219572	FALSE	0.524792	FALSE	TCA cycle V (2-oxoglutarate:ferredoxin oxidoreductase)
250	PWY-7184	1.22767	0.219572	FALSE	0.524792	FALSE	pyrimidine deoxyribonucleotides de novo biosynthesis I
293	PWY0-1296	1.22767	0.219572	FALSE	0.524792	FALSE	purine ribonucleosides degradation
18	CENTFERM-PWY	-1.18533	0.235885	FALSE	0.533512	FALSE	pyruvate fermentation to butanoate
100	P441-PWY	1.18533	0.235885	FALSE	0.533512	FALSE	superpathway of N-acetylneuraminate degradation
183	PWY-5971	1.18533	0.235885	FALSE	0.533512	FALSE	palmitate biosynthesis II (bacteria and plants)
191	PWY-6126	1.18533	0.235885	FALSE	0.533512	FALSE	superpathway of adenosine nucleotides de novo biosynthesis II
221	PWY-6590	-1.18533	0.235885	FALSE	0.533512	FALSE	superpathway of Clostridium acetobutylicum acidogenic fermentation
233	PWY-6749	1.18533	0.235885	FALSE	0.533512	FALSE	CMP-legionaminate biosynthesis I
271	PWY-7323	1.18533	0.235885	FALSE	0.533512	FALSE	superpathway of GDP-mannose-derived O-antigen building blocks biosynthesis
272	PWY-7328	-1.18533	0.235885	FALSE	0.533512	FALSE	superpathway of UDP-glucose-derived O-antigen building blocks biosynthesis
53	GLYCOLYSIS	1.143	0.253038	FALSE	0.564727	FALSE	glycolysis I (from glucose 6-phosphate)
259	PWY-7211	1.143	0.253038	FALSE	0.564727	FALSE	superpathway of pyrimidine deoxyribonucleotides de novo biosynthesis
47	GLUCOSE1PMETAB-PWY	-1.10067	0.271041	FALSE	0.596999	FALSE	glucose and glucose-1-phosphate degradation
268	PWY-7242	1.10067	0.271041	FALSE	0.596999	FALSE	D-fructuronate degradation
51	GLYCOGENSYNTH-PWY	1.05833	0.289903	FALSE	0.622276	FALSE	glycogen biosynthesis I (from ADP-D-Glucose)
113	PRPP-PWY	1.05833	0.289903	FALSE	0.622276	FALSE	superpathway of histidine, purine, and pyrimidine biosynthesis
248	PWY-7111	1.05833	0.289903	FALSE	0.622276	FALSE	pyruvate fermentation to isobutanol (engineered)
325	TCA	1.05833	0.289903	FALSE	0.622276	FALSE	TCA cycle I (prokaryotic)
28	DTDPRHAMSYN-PWY	1.016	0.309629	FALSE	0.628727	FALSE	dTDP-L-rhamnose biosynthesis I
41	GALLATE-DEGRADATION-I-PWY	-1.016	0.309629	FALSE	0.628727	FALSE	gallate degradation II
75	METHYLGALLATE-DEGRADATION-PWY	-1.016	0.309629	FALSE	0.628727	FALSE	methylgallate degradation
95	P23-PWY	1.016	0.309629	FALSE	0.628727	FALSE	reductive TCA cycle I
126	PWY-5100	1.016	0.309629	FALSE	0.628727	FALSE	pyruvate fermentation to acetate and lactate II
203	PWY-6317	1.016	0.309629	FALSE	0.628727	FALSE	galactose degradation I (Leloir pathway)
217	PWY-6545	1.016	0.309629	FALSE	0.628727	FALSE	pyrimidine deoxyribonucleotides de novo biosynthesis III
295	PWY0-1298	1.016	0.309629	FALSE	0.628727	FALSE	superpathway of pyrimidine deoxyribonucleosides degradation
2	AEROBACTINSYN-PWY	0.973668	0.330222	FALSE	0.628727	FALSE	aerobactin biosynthesis
17	CATECHOL-ORTHO-CLEAVAGE-PWY	-0.973668	0.330222	FALSE	0.628727	FALSE	catechol degradation to &beta;-ketoadipate
38	GALACT-GLUCUROCAT-PWY	0.973668	0.330222	FALSE	0.628727	FALSE	superpathway of hexuronide and hexuronate degradation
122	PWY-5022	0.973668	0.330222	FALSE	0.628727	FALSE	4-aminobutanoate degradation V
124	PWY-5088	-0.973668	0.330222	FALSE	0.628727	FALSE	L-glutamate degradation VIII (to propanoate)
145	PWY-5417	-0.973668	0.330222	FALSE	0.628727	FALSE	catechol degradation III (ortho-cleavage pathway)
146	PWY-5431	-0.973668	0.330222	FALSE	0.628727	FALSE	aromatic compounds degradation via &beta;-ketoadipate
196	PWY-6182	-0.973668	0.330222	FALSE	0.628727	FALSE	superpathway of salicylate degradation
215	PWY-6507	0.973668	0.330222	FALSE	0.628727	FALSE	4-deoxy-L-threo-hex-4-enopyranuronate degradation
311	PWY4FS-7	0.973668	0.330222	FALSE	0.628727	FALSE	phosphatidylglycerol biosynthesis I (plastidic)
312	PWY4FS-8	0.973668	0.330222	FALSE	0.628727	FALSE	phosphatidylglycerol biosynthesis II (non-plastidic)
316	PYRIDOXSYN-PWY	0.973668	0.330222	FALSE	0.628727	FALSE	pyridoxal 5'-phosphate biosynthesis I
25	DAPLYSINESYN-PWY	0.931334	0.351681	FALSE	0.658424	FALSE	L-lysine biosynthesis I
276	PWY-7377	0.931334	0.351681	FALSE	0.658424	FALSE	cob(II)yrinate a,c-diamide biosynthesis I (early cobalt insertion)
329	THREOCAT-PWY	0.931334	0.351681	FALSE	0.658424	FALSE	superpathway of L-threonine metabolism
57	GOLPDLCAT-PWY	-0.889001	0.374003	FALSE	0.687346	FALSE	superpathway of glycerol degradation to 1,3-propanediol
220	PWY-6588	0.889001	0.374003	FALSE	0.687346	FALSE	pyruvate fermentation to acetone
26	DENITRIFICATION-PWY	-0.867834	0.385485	FALSE	0.687346	FALSE	nitrate reduction I (denitrification)
70	LEU-DEG2-PWY	-0.867834	0.385485	FALSE	0.687346	FALSE	L-leucine degradation I
93	P184-PWY	-0.867834	0.385485	FALSE	0.687346	FALSE	protocatechuate degradation I (meta-cleavage pathway)
96	P281-PWY	-0.867834	0.385485	FALSE	0.687346	FALSE	3-phenylpropanoate degradation
149	PWY-5507	-0.867834	0.385485	FALSE	0.687346	FALSE	adenosylcobalamin biosynthesis I (anaerobic)
245	PWY-7094	-0.867834	0.385485	FALSE	0.687346	FALSE	fatty acid salvage
333	TYRFUMCAT-PWY	-0.867834	0.385485	FALSE	0.687346	FALSE	L-tyrosine degradation I
35	FOLSYN-PWY	0.846668	0.39718	FALSE	0.689948	FALSE	superpathway of tetrahydrofolate biosynthesis and salvage
89	P161-PWY	-0.846668	0.39718	FALSE	0.689948	FALSE	acetylene degradation
116	PWY-2941	-0.846668	0.39718	FALSE	0.689948	FALSE	L-lysine biosynthesis II
120	PWY-4984	0.846668	0.39718	FALSE	0.689948	FALSE	urea cycle
308	PWY0-845	0.846668	0.39718	FALSE	0.689948	FALSE	superpathway of pyridoxal 5'-phosphate biosynthesis and salvage
112	PROTOCATECHUATE-ORTHO-CLEAVAGE-PWY	-0.825501	0.409087	FALSE	0.702702	FALSE	protocatechuate degradation II (ortho-cleavage pathway)
61	HEXITOLDEGSUPER-PWY	0.804334	0.421204	FALSE	0.702702	FALSE	superpathway of hexitol degradation (bacteria)
81	OANTIGEN-PWY	0.804334	0.421204	FALSE	0.702702	FALSE	O-antigen building blocks biosynthesis (E. coli)
142	PWY-5347	0.804334	0.421204	FALSE	0.702702	FALSE	superpathway of L-methionine biosynthesis (transsulfuration)
153	PWY-5532	0.804334	0.421204	FALSE	0.702702	FALSE	adenosine nucleotides degradation IV
275	PWY-7374	0.804334	0.421204	FALSE	0.702702	FALSE	1,4-dihydroxy-6-naphthoate biosynthesis I
294	PWY0-1297	0.804334	0.421204	FALSE	0.702702	FALSE	superpathway of purine deoxyribonucleosides degradation
318	RHAMCAT-PWY	0.804334	0.421204	FALSE	0.702702	FALSE	L-rhamnose degradation I
43	GLCMANNANAUT-PWY	0.762001	0.44606	FALSE	0.719335	FALSE	superpathway of N-acetylglucosamine, N-acetylmannosamine and N-acetylneuraminate degradation
90	P162-PWY	0.762001	0.44606	FALSE	0.719335	FALSE	L-glutamate degradation V (via hydroxyglutarate)
111	PPGPPMET-PWY	-0.762001	0.44606	FALSE	0.719335	FALSE	ppGpp biosynthesis
132	PWY-5177	-0.762001	0.44606	FALSE	0.719335	FALSE	glutaryl-CoA degradation
139	PWY-5265	0.762001	0.44606	FALSE	0.719335	FALSE	peptidoglycan biosynthesis II (staphylococci)
212	PWY-6470	-0.762001	0.44606	FALSE	0.719335	FALSE	peptidoglycan biosynthesis V (&beta;-lactam resistance)
7	ARGDEG-PWY	-0.719667	0.47173	FALSE	0.719335	FALSE	superpathway of L-arginine, putrescine, and 4-aminobutanoate degradation
13	AST-PWY	-0.719667	0.47173	FALSE	0.719335	FALSE	L-arginine degradation II (AST pathway)
36	FUC-RHAMCAT-PWY	0.719667	0.47173	FALSE	0.719335	FALSE	superpathway of fucose and rhamnose degradation
82	ORNARGDEG-PWY	-0.719667	0.47173	FALSE	0.719335	FALSE	superpathway of L-arginine and L-ornithine degradation
144	PWY-5415	-0.719667	0.47173	FALSE	0.719335	FALSE	catechol degradation I (meta-cleavage pathway)
157	PWY-5676	0.719667	0.47173	FALSE	0.719335	FALSE	acetyl-CoA fermentation to butanoate II
182	PWY-5920	0.719667	0.47173	FALSE	0.719335	FALSE	superpathway of heme biosynthesis from glycine
192	PWY-6147	0.719667	0.47173	FALSE	0.719335	FALSE	6-hydroxymethyl-dihydropterin diphosphate biosynthesis I
224	PWY-6612	0.719667	0.47173	FALSE	0.719335	FALSE	superpathway of tetrahydrofolate biosynthesis
244	PWY-7090	0.719667	0.47173	FALSE	0.719335	FALSE	UDP-2,3-diacetamido-2,3-dideoxy-&alpha;-D-mannuronate biosynthesis
251	PWY-7187	0.719667	0.47173	FALSE	0.719335	FALSE	pyrimidine deoxyribonucleotides de novo biosynthesis II
317	REDCITCYC	0.719667	0.47173	FALSE	0.719335	FALSE	TCA cycle VIII (helicobacter)
326	TCA-GLYOX-BYPASS	-0.719667	0.47173	FALSE	0.719335	FALSE	superpathway of glyoxylate bypass and TCA
98	P4-PWY	0.677334	0.498194	FALSE	0.756268	FALSE	superpathway of L-lysine, L-threonine and L-methionine biosynthesis I
84	P105-PWY	-0.635001	0.525428	FALSE	0.790488	FALSE	TCA cycle IV (2-oxoglutarate decarboxylase)
197	PWY-6185	-0.635001	0.525428	FALSE	0.790488	FALSE	4-methylcatechol degradation (ortho cleavage)
30	ENTBACSYN-PWY	-0.592667	0.553404	FALSE	0.821573	FALSE	enterobactin biosynthesis
55	GLYCOLYSIS-TCA-GLYOX-BYPASS	-0.592667	0.553404	FALSE	0.821573	FALSE	superpathway of glycolysis, pyruvate dehydrogenase, TCA, and glyoxylate bypass
97	P341-PWY	-0.592667	0.553404	FALSE	0.821573	FALSE	glycolysis V (Pyrococcus)
199	PWY-6263	0.571501	0.56766	FALSE	0.839042	FALSE	superpathway of menaquinol-8 biosynthesis II
4	ANAEROFRUCAT-PWY	0.550334	0.58209	FALSE	0.845536	FALSE	homolactic fermentation
193	PWY-6151	0.550334	0.58209	FALSE	0.845536	FALSE	S-adenosyl-L-methionine cycle I
274	PWY-7371	0.550334	0.58209	FALSE	0.845536	FALSE	1,4-dihydroxy-6-naphthoate biosynthesis II
289	PWY0-1061	-0.550334	0.58209	FALSE	0.845536	FALSE	superpathway of L-alanine biosynthesis
22	CODH-PWY	0.529167	0.596689	FALSE	0.858582	FALSE	reductive acetyl coenzyme A pathway
29	ECASYN-PWY	-0.508001	0.611453	FALSE	0.858582	FALSE	enterobacterial common antigen biosynthesis
92	P164-PWY	0.508001	0.611453	FALSE	0.858582	FALSE	purine nucleobases degradation I (anaerobic)
214	PWY-6478	0.508001	0.611453	FALSE	0.858582	FALSE	GDP-D-glycero-&alpha;-D-manno-heptose biosynthesis
218	PWY-6562	0.508001	0.611453	FALSE	0.858582	FALSE	norspermidine biosynthesis
279	PWY-7431	-0.508001	0.611453	FALSE	0.858582	FALSE	aromatic biogenic amine degradation (bacteria)
297	PWY0-1338	-0.508001	0.611453	FALSE	0.858582	FALSE	polymyxin resistance
335	UDPNAGSYN-PWY	0.508001	0.611453	FALSE	0.858582	FALSE	UDP-N-acetyl-D-glucosamine biosynthesis I
234	PWY-6876	-0.486834	0.626376	FALSE	0.861235	FALSE	isopropanol biosynthesis
34	FERMENTATION-PWY	0.465667	0.641454	FALSE	0.861235	FALSE	mixed acid fermentation
48	GLUCUROCAT-PWY	0.465667	0.641454	FALSE	0.861235	FALSE	superpathway of &beta;-D-glucuronide and D-glucuronate degradation
56	GLYOXYLATE-BYPASS	-0.465667	0.641454	FALSE	0.861235	FALSE	glyoxylate cycle
69	LACTOSECAT-PWY	-0.465667	0.641454	FALSE	0.861235	FALSE	lactose and galactose degradation I
88	P125-PWY	0.465667	0.641454	FALSE	0.861235	FALSE	superpathway of (R,R)-butanediol biosynthesis
91	P163-PWY	0.465667	0.641454	FALSE	0.861235	FALSE	L-lysine fermentation to acetate and butanoate
222	PWY-6608	0.465667	0.641454	FALSE	0.861235	FALSE	guanosine nucleotides degradation III
261	PWY-7220	0.465667	0.641454	FALSE	0.861235	FALSE	adenosine deoxyribonucleotides de novo biosynthesis II
263	PWY-7222	0.465667	0.641454	FALSE	0.861235	FALSE	guanosine deoxyribonucleotides de novo biosynthesis II
334	UBISYN-PWY	0.465667	0.641454	FALSE	0.861235	FALSE	superpathway of ubiquinol-8 biosynthesis (prokaryotic)
72	MET-SAM-PWY	0.423334	0.672052	FALSE	0.868056	FALSE	superpathway of S-adenosyl-L-methionine biosynthesis
147	PWY-5484	0.423334	0.672052	FALSE	0.868056	FALSE	glycolysis II (from fructose 6-phosphate)
180	PWY-5913	0.423334	0.672052	FALSE	0.868056	FALSE	TCA cycle VI (obligate autotrophs)
219	PWY-6572	0.423334	0.672052	FALSE	0.868056	FALSE	chondroitin sulfate degradation I (bacterial)
258	PWY-7210	-0.423334	0.672052	FALSE	0.868056	FALSE	pyrimidine deoxyribonucleotides biosynthesis from CTP
267	PWY-7237	-0.423334	0.672052	FALSE	0.868056	FALSE	myo-, chiro- and scillo-inositol degradation
300	PWY0-1533	0.423334	0.672052	FALSE	0.868056	FALSE	methylphosphonate degradation I
19	CHLOROPHYLL-SYN	-0.381	0.703203	FALSE	0.868056	FALSE	chlorophyllide a biosynthesis I (aerobic, light-dependent)
39	GALACTARDEG-PWY	0.381	0.703203	FALSE	0.868056	FALSE	D-galactarate degradation I
45	GLUCARGALACTSUPER-PWY	0.381	0.703203	FALSE	0.868056	FALSE	superpathway of D-glucarate and D-galactarate degradation
64	HOMOSER-METSYN-PWY	0.381	0.703203	FALSE	0.868056	FALSE	L-methionine biosynthesis I
68	KETOGLUCONMET-PWY	-0.381	0.703203	FALSE	0.868056	FALSE	ketogluconate metabolism
77	NADSYN-PWY	-0.381	0.703203	FALSE	0.868056	FALSE	NAD de novo biosynthesis II (from tryptophan)
115	PWY-1861	0.381	0.703203	FALSE	0.868056	FALSE	formaldehyde assimilation II (RuMP Cycle)
123	PWY-5028	-0.381	0.703203	FALSE	0.868056	FALSE	L-histidine degradation II
151	PWY-5529	-0.381	0.703203	FALSE	0.868056	FALSE	superpathway of bacteriochlorophyll a biosynthesis
152	PWY-5531	-0.381	0.703203	FALSE	0.868056	FALSE	chlorophyllide a biosynthesis II (anaerobic)
154	PWY-5651	-0.381	0.703203	FALSE	0.868056	FALSE	L-tryptophan degradation to 2-amino-3-carboxymuconate semialdehyde
226	PWY-6629	-0.381	0.703203	FALSE	0.868056	FALSE	superpathway of L-tryptophan biosynthesis
249	PWY-7159	-0.381	0.703203	FALSE	0.868056	FALSE	chlorophyllide a biosynthesis III (aerobic, light independent)
254	PWY-7198	-0.381	0.703203	FALSE	0.868056	FALSE	pyrimidine deoxyribonucleotides de novo biosynthesis IV
270	PWY-7315	-0.381	0.703203	FALSE	0.868056	FALSE	dTDP-N-acetylthomosamine biosynthesis
67	KDO-NAGLIPASYN-PWY	-0.338667	0.734861	FALSE	0.897468	FALSE	superpathway of (Kdo)2-lipid A biosynthesis
284	PWY-7644	0.338667	0.734861	FALSE	0.897468	FALSE	heparin degradation
8	ARGORNPROST-PWY	0.296334	0.766975	FALSE	0.897468	FALSE	arginine, ornithine and proline interconversion
31	FAO-PWY	-0.296334	0.766975	FALSE	0.897468	FALSE	fatty acid &beta;-oxidation I
73	METH-ACETATE-PWY	-0.296334	0.766975	FALSE	0.897468	FALSE	methanogenesis from acetate
83	ORNDEG-PWY	-0.296334	0.766975	FALSE	0.897468	FALSE	superpathway of ornithine degradation
101	P461-PWY	0.296334	0.766975	FALSE	0.897468	FALSE	hexitol fermentation to lactate, formate, ethanol and acetate
140	PWY-5304	-0.296334	0.766975	FALSE	0.897468	FALSE	superpathway of sulfur oxidation (Acidianus ambivalens)
162	PWY-5747	-0.296334	0.766975	FALSE	0.897468	FALSE	2-methylcitrate cycle II
168	PWY-5855	0.296334	0.766975	FALSE	0.897468	FALSE	ubiquinol-7 biosynthesis (prokaryotic)
169	PWY-5856	0.296334	0.766975	FALSE	0.897468	FALSE	ubiquinol-9 biosynthesis (prokaryotic)
170	PWY-5857	0.296334	0.766975	FALSE	0.897468	FALSE	ubiquinol-10 biosynthesis (prokaryotic)
231	PWY-6708	0.296334	0.766975	FALSE	0.897468	FALSE	ubiquinol-8 biosynthesis (prokaryotic)
242	PWY-7003	-0.296334	0.766975	FALSE	0.897468	FALSE	glycerol degradation to butanol
305	PWY0-41	0.296334	0.766975	FALSE	0.897468	FALSE	allantoin degradation IV (anaerobic)
3	ALL-CHORISMATE-PWY	0.254	0.799495	FALSE	0.901103	FALSE	superpathway of chorismate metabolism
44	GLUCARDEG-PWY	-0.254	0.799495	FALSE	0.901103	FALSE	D-glucarate degradation I
65	HSERMETANA-PWY	0.254	0.799495	FALSE	0.901103	FALSE	L-methionine biosynthesis III
133	PWY-5178	0.254	0.799495	FALSE	0.901103	FALSE	toluene degradation IV (aerobic) (via catechol)
143	PWY-5384	-0.254	0.799495	FALSE	0.901103	FALSE	sucrose degradation IV (sucrose phosphorylase)
204	PWY-6338	0.254	0.799495	FALSE	0.901103	FALSE	superpathway of vanillin and vanillate degradation
205	PWY-6339	0.254	0.799495	FALSE	0.901103	FALSE	syringate degradation
210	PWY-6396	-0.254	0.799495	FALSE	0.901103	FALSE	superpathway of 2,3-butanediol biosynthesis
246	PWY-7097	0.254	0.799495	FALSE	0.901103	FALSE	vanillin and vanillate degradation I
247	PWY-7098	0.254	0.799495	FALSE	0.901103	FALSE	vanillin and vanillate degradation II
306	PWY0-42	-0.254	0.799495	FALSE	0.901103	FALSE	2-methylcitrate cycle I
52	GLYCOL-GLYOXDEG-PWY	0.211667	0.832367	FALSE	0.901954	FALSE	superpathway of glycol metabolism and degradation
58	HCAMHPDEG-PWY	0.211667	0.832367	FALSE	0.901954	FALSE	3-phenylpropanoate and 3-(3-hydroxyphenyl)propanoate degradation to 2-oxopent-4-enoate
76	NAD-BIOSYNTHESIS-II	0.211667	0.832367	FALSE	0.901954	FALSE	NAD salvage pathway II
94	P221-PWY	-0.211667	0.832367	FALSE	0.901954	FALSE	octane oxidation
102	P562-PWY	-0.211667	0.832367	FALSE	0.901954	FALSE	myo-inositol degradation I
213	PWY-6471	0.211667	0.832367	FALSE	0.901954	FALSE	peptidoglycan biosynthesis IV (Enterococcus faecium)
228	PWY-6690	0.211667	0.832367	FALSE	0.901954	FALSE	cinnamate and 3-hydroxycinnamate degradation to 2-oxopent-4-enoate
235	PWY-6891	0.211667	0.832367	FALSE	0.901954	FALSE	thiazole biosynthesis II (Bacillus)
239	PWY-6901	-0.211667	0.832367	FALSE	0.901954	FALSE	superpathway of glucose and xylose degradation
277	PWY-7392	-0.211667	0.832367	FALSE	0.901954	FALSE	taxadiene biosynthesis (engineered)
292	PWY0-1277	0.211667	0.832367	FALSE	0.901954	FALSE	3-phenylpropanoate and 3-(3-hydroxyphenyl)propanoate degradation
321	SALVADEHYPOX-PWY	-0.211667	0.832367	FALSE	0.901954	FALSE	adenosine nucleotides degradation II
74	METHGLYUT-PWY	-0.169334	0.865534	FALSE	0.928933	FALSE	superpathway of methylglyoxal degradation
186	PWY-6071	0.169334	0.865534	FALSE	0.928933	FALSE	superpathway of phenylethylamine degradation
304	PWY0-321	0.169334	0.865534	FALSE	0.928933	FALSE	phenylacetate degradation I (aerobic)
71	LPSSYN-PWY	0.127	0.89894	FALSE	0.943747	FALSE	superpathway of lipopolysaccharide biosynthesis
166	PWY-5845	0.127	0.89894	FALSE	0.943747	FALSE	superpathway of menaquinol-9 biosynthesis
167	PWY-5850	0.127	0.89894	FALSE	0.943747	FALSE	superpathway of menaquinol-6 biosynthesis I
175	PWY-5896	0.127	0.89894	FALSE	0.943747	FALSE	superpathway of menaquinol-10 biosynthesis
273	PWY-7332	0.127	0.89894	FALSE	0.943747	FALSE	superpathway of UDP-N-acetylglucosamine-derived O-antigen building blocks biosynthesis
280	PWY-7446	-0.127	0.89894	FALSE	0.943747	FALSE	sulfoglycolysis
327	TEICHOICACID-PWY	-0.127	0.89894	FALSE	0.943747	FALSE	teichoic acid (poly-glycerol) biosynthesis
161	PWY-5705	0.0846668	0.932526	FALSE	0.969943	FALSE	allantoin degradation to glyoxylate III
291	PWY0-1261	0.0846668	0.932526	FALSE	0.969943	FALSE	anhydromuropeptides recycling
299	PWY0-1479	-0.0846668	0.932526	FALSE	0.969943	FALSE	tRNA processing
119	PWY-3781	0.0635001	0.949368	FALSE	0.983748	FALSE	aerobic respiration I (cytochrome c)
1	3-HYDROXYPHENYLACETATE-DEGRADATION-PWY	0.0423334	0.966233	FALSE	0.983748	FALSE	4-hydroxyphenylacetate degradation
105	PENTOSE-P-PWY	-0.0423334	0.966233	FALSE	0.983748	FALSE	pentose phosphate pathway
171	PWY-5860	0.0423334	0.966233	FALSE	0.983748	FALSE	superpathway of demethylmenaquinol-6 biosynthesis I
173	PWY-5862	0.0423334	0.966233	FALSE	0.983748	FALSE	superpathway of demethylmenaquinol-9 biosynthesis
198	PWY-621	0.0423334	0.966233	FALSE	0.983748	FALSE	sucrose degradation III (sucrose invertase)
206	PWY-6353	0.0423334	0.966233	FALSE	0.983748	FALSE	purine nucleotides degradation II (aerobic)
42	GALLATE-DEGRADATION-II-PWY	0.0211667	0.983113	FALSE	0.994922	FALSE	gallate degradation I
135	PWY-5181	-0.0211667	0.983113	FALSE	0.994922	FALSE	toluene degradation III (aerobic) (via p-cresol)
37	FUCCAT-PWY	0	1	FALSE	1	FALSE	fucose degradation
301	PWY0-1586	0	1	FALSE	1	FALSE	peptidoglycan maturation (meso-diaminopimelate containing)
307	PWY0-781	0	1	FALSE	1	FALSE	aspartate superpathway
320	RUMP-PWY	0	1	FALSE	1	FALSE	formaldehyde oxidation I
